# Supplementary material for: Concurrent assessment of epidemiological and operational uncertainties for optimal outbreak control: Ebola as a case study
Source: Proc Biol Sci. 2019 Jun 19;286(1905):20190774. doi: 10.1098/rspb.2019.0774 (PMC6599986; doi:10.1098/rspb.2019.0774)
Supplement: Table S1 [file rspb20190774supp1.xlsx]

## Sheet: Table S1
	Table S1 Summary of the mean and standard deviation (SD) of the key parameters for 37 published Ebola models, excluding models for which that parameter does not exist.
	Parameter type	Parameter description	Mean	SD
	Incubation rate (α)	Incubation rate in the community	0.190089	0.211406
	Transmission coeﬃcient (β)	Transmission coeﬃcient in the community at early infectious stage	0.245297	0.136189
		Transmission coeﬃcient in hospital at late infectious stage	0.473272	0.933694
		Transmission coeﬃcient at funerals for Ebola patients who died in the community	0.455702	0.250283
	Case fatality ratio (δ)	Case fatality ratio in the community at early infectious stage; or proportion of Ebola cases in the community moving from early infectious stage to late infectious stage	0.687698	0.158974
		Case fatality ratio in hospital at late infectious stage	0.631826	0.202426
	Rate of progression out of infectious compartment (γ)	Rate of progression in the community at early infectious stage	0.209232	0.12751
		Rate of progression in hospital at late infectious stage	0.456705	0.379457
		Rate of progression out of funeral compartment for Ebola patients who died in the community	0.481322	0.163021
		Rate of progression out of funeral compartment for Ebola patients who died in hospital	0.476653	0.181964
	Hospitalization (h)	Proportion of Ebola patients at early infectious stage that are hospitalized	0.485788	0.210096
	Outbreak information	Basic reproductive number in original publication (R0)	1.83088	0.740023
		Basic reproductive number based on the recoded models in current study (R0)	1.76595	0.718777
