# Supplementary material for: Concurrent assessment of epidemiological and operational uncertainties for optimal outbreak control: Ebola as a case study
Source: Proc Biol Sci. 2019 Jun 19;286(1905):20190774. doi: 10.1098/rspb.2019.0774 (PMC6599986; doi:10.1098/rspb.2019.0774)
Supplement: Table S3 [file rspb20190774supp3.xlsx]

## Sheet: Table S3
Table S3 Caseload and optimal intervention under 27 different cost function combinations for each of 37 Ebola models under low, intermediate and high budget levels. The three simulated interventions are reducing community transmission (Community), improving hospitalization (Hospitalization) and reducing funeral transmission (Funeral). The three simulated cost functions are "cheap and effective" (…
Models	Cost function combinations			Budget level
				Low budget				Intermediate budget				High budget
	Community	Funeral	Hospitalization	Community	Funeral	Hospitalization	Minimum	Community	Funeral	Hospitalization	Minimum	Community	Funeral	Hospitalization	Minimum
1	1	1	1	23.794	2847.18	2916.09	23.794	1.365	2107.59	2414.05	1.365	1.291	2140.15	2423.55	1.291
1	1	2	1	23.794	3246.99	2916.09	23.794	1.365	2847.18	2414.05	1.365	1.291	2107.59	2423.55	1.291
1	1	3	1	23.794	2884.6	2916.09	23.794	1.365	2655.36	2414.05	1.365	1.291	2589.94	2423.55	1.291
1	1	1	2	23.794	2847.18	3532.86	23.794	1.365	2107.59	2916.09	1.365	1.291	2140.15	2414.05	1.291
1	1	2	2	23.794	3246.99	3532.86	23.794	1.365	2847.18	2916.09	1.365	1.291	2107.59	2414.05	1.291
1	1	3	2	23.794	2884.6	3532.86	23.794	1.365	2655.36	2916.09	1.365	1.291	2589.94	2414.05	1.291
1	1	1	3	23.794	2847.18	2627.44	23.794	1.365	2107.59	2520.08	1.365	1.291	2140.15	2635.8	1.291
1	1	2	3	23.794	3246.99	2627.44	23.794	1.365	2847.18	2520.08	1.365	1.291	2107.59	2635.8	1.291
1	1	3	3	23.794	2884.6	2627.44	23.794	1.365	2655.36	2520.08	1.365	1.291	2589.94	2635.8	1.291
1	2	1	1	2676.19	2847.18	2916.09	2676.19	23.794	2107.59	2414.05	23.794	1.365	2140.15	2423.55	1.365
1	2	2	1	2676.19	3246.99	2916.09	2676.19	23.794	2847.18	2414.05	23.794	1.365	2107.59	2423.55	1.365
1	2	3	1	2676.19	2884.6	2916.09	2676.19	23.794	2655.36	2414.05	23.794	1.365	2589.94	2423.55	1.365
1	2	1	2	2676.19	2847.18	3532.86	2676.19	23.794	2107.59	2916.09	23.794	1.365	2140.15	2414.05	1.365
1	2	2	2	2676.19	3246.99	3532.86	2676.19	23.794	2847.18	2916.09	23.794	1.365	2107.59	2414.05	1.365
1	2	3	2	2676.19	2884.6	3532.86	2676.19	23.794	2655.36	2916.09	23.794	1.365	2589.94	2414.05	1.365
1	2	1	3	2676.19	2847.18	2627.44	2627.44	23.794	2107.59	2520.08	23.794	1.365	2140.15	2635.8	1.365
1	2	2	3	2676.19	3246.99	2627.44	2627.44	23.794	2847.18	2520.08	23.794	1.365	2107.59	2635.8	1.365
1	2	3	3	2676.19	2884.6	2627.44	2627.44	23.794	2655.36	2520.08	23.794	1.365	2589.94	2635.8	1.365
1	3	1	1	384.001	2847.18	2916.09	384.001	2.829	2107.59	2414.05	2.829	2.986	2140.15	2423.55	2.986
1	3	2	1	384.001	3246.99	2916.09	384.001	2.829	2847.18	2414.05	2.829	2.986	2107.59	2423.55	2.986
1	3	3	1	384.001	2884.6	2916.09	384.001	2.829	2655.36	2414.05	2.829	2.986	2589.94	2423.55	2.986
1	3	1	2	384.001	2847.18	3532.86	384.001	2.829	2107.59	2916.09	2.829	2.986	2140.15	2414.05	2.986
1	3	2	2	384.001	3246.99	3532.86	384.001	2.829	2847.18	2916.09	2.829	2.986	2107.59	2414.05	2.986
1	3	3	2	384.001	2884.6	3532.86	384.001	2.829	2655.36	2916.09	2.829	2.986	2589.94	2414.05	2.986
1	3	1	3	384.001	2847.18	2627.44	384.001	2.829	2107.59	2520.08	2.829	2.986	2140.15	2635.8	2.986
1	3	2	3	384.001	3246.99	2627.44	384.001	2.829	2847.18	2520.08	2.829	2.986	2107.59	2635.8	2.986
1	3	3	3	384.001	2884.6	2627.44	384.001	2.829	2655.36	2520.08	2.829	2.986	2589.94	2635.8	2.986
2	1	1	1	4744.1	5047.18	6240.62	4744.1	3332.84	3235	2216.41	2216.41	3223.17	3441.62	1760.34	1760.34
2	1	2	1	4744.1	5838.64	6240.62	4744.1	3332.84	5047.18	2216.41	2216.41	3223.17	3235	1760.34	1760.34
2	1	3	1	4744.1	4995.31	6240.62	4744.1	3332.84	4022.9	2216.41	2216.41	3223.17	4063.29	1760.34	1760.34
2	1	1	2	4744.1	5047.18	6016.7	4744.1	3332.84	3235	6240.62	3235	3223.17	3441.62	2216.41	2216.41
2	1	2	2	4744.1	5838.64	6016.7	4744.1	3332.84	5047.18	6240.62	3332.84	3223.17	3235	2216.41	2216.41
2	1	3	2	4744.1	4995.31	6016.7	4744.1	3332.84	4022.9	6240.62	3332.84	3223.17	4063.29	2216.41	2216.41
2	1	1	3	4744.1	5047.18	6146.52	4744.1	3332.84	3235	6096.85	3235	3223.17	3441.62	6205.28	3223.17
2	1	2	3	4744.1	5838.64	6146.52	4744.1	3332.84	5047.18	6096.85	3332.84	3223.17	3235	6205.28	3223.17
2	1	3	3	4744.1	4995.31	6146.52	4744.1	3332.84	4022.9	6096.85	3332.84	3223.17	4063.29	6205.28	3223.17
2	2	1	1	5729.32	5047.18	6240.62	5047.18	4744.1	3235	2216.41	2216.41	3332.84	3441.62	1760.34	1760.34
2	2	2	1	5729.32	5838.64	6240.62	5729.32	4744.1	5047.18	2216.41	2216.41	3332.84	3235	1760.34	1760.34
2	2	3	1	5729.32	4995.31	6240.62	4995.31	4744.1	4022.9	2216.41	2216.41	3332.84	4063.29	1760.34	1760.34
2	2	1	2	5729.32	5047.18	6016.7	5047.18	4744.1	3235	6240.62	3235	3332.84	3441.62	2216.41	2216.41
2	2	2	2	5729.32	5838.64	6016.7	5729.32	4744.1	5047.18	6240.62	4744.1	3332.84	3235	2216.41	2216.41
2	2	3	2	5729.32	4995.31	6016.7	4995.31	4744.1	4022.9	6240.62	4022.9	3332.84	4063.29	2216.41	2216.41
2	2	1	3	5729.32	5047.18	6146.52	5047.18	4744.1	3235	6096.85	3235	3332.84	3441.62	6205.28	3332.84
2	2	2	3	5729.32	5838.64	6146.52	5729.32	4744.1	5047.18	6096.85	4744.1	3332.84	3235	6205.28	3235
2	2	3	3	5729.32	4995.31	6146.52	4995.31	4744.1	4022.9	6096.85	4022.9	3332.84	4063.29	6205.28	3332.84
2	3	1	1	5225	5047.18	6240.62	5047.18	4022.71	3235	2216.41	2216.41	3952.37	3441.62	1760.34	1760.34
2	3	2	1	5225	5838.64	6240.62	5225	4022.71	5047.18	2216.41	2216.41	3952.37	3235	1760.34	1760.34
2	3	3	1	5225	4995.31	6240.62	4995.31	4022.71	4022.9	2216.41	2216.41	3952.37	4063.29	1760.34	1760.34
2	3	1	2	5225	5047.18	6016.7	5047.18	4022.71	3235	6240.62	3235	3952.37	3441.62	2216.41	2216.41
2	3	2	2	5225	5838.64	6016.7	5225	4022.71	5047.18	6240.62	4022.71	3952.37	3235	2216.41	2216.41
2	3	3	2	5225	4995.31	6016.7	4995.31	4022.71	4022.9	6240.62	4022.71	3952.37	4063.29	2216.41	2216.41
2	3	1	3	5225	5047.18	6146.52	5047.18	4022.71	3235	6096.85	3235	3952.37	3441.62	6205.28	3441.62
2	3	2	3	5225	5838.64	6146.52	5225	4022.71	5047.18	6096.85	4022.71	3952.37	3235	6205.28	3235
2	3	3	3	5225	4995.31	6146.52	4995.31	4022.71	4022.9	6096.85	4022.71	3952.37	4063.29	6205.28	3952.37
3	1	1	1	32.538	1289.93	192.969	32.538	1.857	569.373	7.743	1.857	1.926	476.868	7.109	1.926
3	1	2	1	32.538	1999.24	192.969	32.538	1.857	1289.93	7.743	1.857	1.926	569.373	7.109	1.926
3	1	3	1	32.538	1385.76	192.969	32.538	1.857	835.262	7.743	1.857	1.926	876.986	7.109	1.926
3	1	1	2	32.538	1289.93	1655.83	32.538	1.857	569.373	192.969	1.857	1.926	476.868	7.743	1.926
3	1	2	2	32.538	1999.24	1655.83	32.538	1.857	1289.93	192.969	1.857	1.926	569.373	7.743	1.926
3	1	3	2	32.538	1385.76	1655.83	32.538	1.857	835.262	192.969	1.857	1.926	876.986	7.743	1.926
3	1	1	3	32.538	1289.93	440.654	32.538	1.857	569.373	35.74	1.857	1.926	476.868	21.311	1.926
3	1	2	3	32.538	1999.24	440.654	32.538	1.857	1289.93	35.74	1.857	1.926	569.373	21.311	1.926
3	1	3	3	32.538	1385.76	440.654	32.538	1.857	835.262	35.74	1.857	1.926	876.986	21.311	1.926
3	2	1	1	1748.46	1289.93	192.969	192.969	32.538	569.373	7.743	7.743	1.857	476.868	7.109	1.857
3	2	2	1	1748.46	1999.24	192.969	192.969	32.538	1289.93	7.743	7.743	1.857	569.373	7.109	1.857
3	2	3	1	1748.46	1385.76	192.969	192.969	32.538	835.262	7.743	7.743	1.857	876.986	7.109	1.857
3	2	1	2	1748.46	1289.93	1655.83	1289.93	32.538	569.373	192.969	32.538	1.857	476.868	7.743	1.857
3	2	2	2	1748.46	1999.24	1655.83	1655.83	32.538	1289.93	192.969	32.538	1.857	569.373	7.743	1.857
3	2	3	2	1748.46	1385.76	1655.83	1385.76	32.538	835.262	192.969	32.538	1.857	876.986	7.743	1.857
3	2	1	3	1748.46	1289.93	440.654	440.654	32.538	569.373	35.74	32.538	1.857	476.868	21.311	1.857
3	2	2	3	1748.46	1999.24	440.654	440.654	32.538	1289.93	35.74	32.538	1.857	569.373	21.311	1.857
3	2	3	3	1748.46	1385.76	440.654	440.654	32.538	835.262	35.74	32.538	1.857	876.986	21.311	1.857
3	3	1	1	165.281	1289.93	192.969	165.281	4.301	569.373	7.743	4.301	3.674	476.868	7.109	3.674
3	3	2	1	165.281	1999.24	192.969	165.281	4.301	1289.93	7.743	4.301	3.674	569.373	7.109	3.674
3	3	3	1	165.281	1385.76	192.969	165.281	4.301	835.262	7.743	4.301	3.674	876.986	7.109	3.674
3	3	1	2	165.281	1289.93	1655.83	165.281	4.301	569.373	192.969	4.301	3.674	476.868	7.743	3.674
3	3	2	2	165.281	1999.24	1655.83	165.281	4.301	1289.93	192.969	4.301	3.674	569.373	7.743	3.674
3	3	3	2	165.281	1385.76	1655.83	165.281	4.301	835.262	192.969	4.301	3.674	876.986	7.743	3.674
3	3	1	3	165.281	1289.93	440.654	165.281	4.301	569.373	35.74	4.301	3.674	476.868	21.311	3.674
3	3	2	3	165.281	1999.24	440.654	165.281	4.301	1289.93	35.74	4.301	3.674	569.373	21.311	3.674
3	3	3	3	165.281	1385.76	440.654	165.281	4.301	835.262	35.74	4.301	3.674	876.986	21.311	3.674
4	1	1	1	2322.3	3266.95	3709.01	2322.3	89.651	1379.72	2270.95	89.651	102.674	1404.05	2076.01	102.674
4	1	2	1	2322.3	4433.16	3709.01	2322.3	89.651	3266.95	2270.95	89.651	102.674	1379.72	2076.01	102.674
4	1	3	1	2322.3	3678.92	3709.01	2322.3	89.651	2432.46	2270.95	89.651	102.674	2235.51	2076.01	102.674
4	1	1	2	2322.3	3266.95	4365.38	2322.3	89.651	1379.72	3709.01	89.651	102.674	1404.05	2270.95	102.674
4	1	2	2	2322.3	4433.16	4365.38	2322.3	89.651	3266.95	3709.01	89.651	102.674	1379.72	2270.95	102.674
4	1	3	2	2322.3	3678.92	4365.38	2322.3	89.651	2432.46	3709.01	89.651	102.674	2235.51	2270.95	102.674
4	1	1	3	2322.3	3266.95	4148.56	2322.3	89.651	1379.72	2885.67	89.651	102.674	1404.05	3074.94	102.674
4	1	2	3	2322.3	4433.16	4148.56	2322.3	89.651	3266.95	2885.67	89.651	102.674	1379.72	3074.94	102.674
4	1	3	3	2322.3	3678.92	4148.56	2322.3	89.651	2432.46	2885.67	89.651	102.674	2235.51	3074.94	102.674
4	2	1	1	4373.06	3266.95	3709.01	3266.95	2322.3	1379.72	2270.95	1379.72	89.651	1404.05	2076.01	89.651
4	2	2	1	4373.06	4433.16	3709.01	3709.01	2322.3	3266.95	2270.95	2270.95	89.651	1379.72	2076.01	89.651
4	2	3	1	4373.06	3678.92	3709.01	3678.92	2322.3	2432.46	2270.95	2270.95	89.651	2235.51	2076.01	89.651
4	2	1	2	4373.06	3266.95	4365.38	3266.95	2322.3	1379.72	3709.01	1379.72	89.651	1404.05	2270.95	89.651
4	2	2	2	4373.06	4433.16	4365.38	4365.38	2322.3	3266.95	3709.01	2322.3	89.651	1379.72	2270.95	89.651
4	2	3	2	4373.06	3678.92	4365.38	3678.92	2322.3	2432.46	3709.01	2322.3	89.651	2235.51	2270.95	89.651
4	2	1	3	4373.06	3266.95	4148.56	3266.95	2322.3	1379.72	2885.67	1379.72	89.651	1404.05	3074.94	89.651
4	2	2	3	4373.06	4433.16	4148.56	4148.56	2322.3	3266.95	2885.67	2322.3	89.651	1379.72	3074.94	89.651
4	2	3	3	4373.06	3678.92	4148.56	3678.92	2322.3	2432.46	2885.67	2322.3	89.651	2235.51	3074.94	89.651
4	3	1	1	2992.61	3266.95	3709.01	2992.61	1047.79	1379.72	2270.95	1047.79	1020.48	1404.05	2076.01	1020.48
4	3	2	1	2992.61	4433.16	3709.01	2992.61	1047.79	3266.95	2270.95	1047.79	1020.48	1379.72	2076.01	1020.48
4	3	3	1	2992.61	3678.92	3709.01	2992.61	1047.79	2432.46	2270.95	1047.79	1020.48	2235.51	2076.01	1020.48
4	3	1	2	2992.61	3266.95	4365.38	2992.61	1047.79	1379.72	3709.01	1047.79	1020.48	1404.05	2270.95	1020.48
4	3	2	2	2992.61	4433.16	4365.38	2992.61	1047.79	3266.95	3709.01	1047.79	1020.48	1379.72	2270.95	1020.48
4	3	3	2	2992.61	3678.92	4365.38	2992.61	1047.79	2432.46	3709.01	1047.79	1020.48	2235.51	2270.95	1020.48
4	3	1	3	2992.61	3266.95	4148.56	2992.61	1047.79	1379.72	2885.67	1047.79	1020.48	1404.05	3074.94	1020.48
4	3	2	3	2992.61	4433.16	4148.56	2992.61	1047.79	3266.95	2885.67	1047.79	1020.48	1379.72	3074.94	1020.48
4	3	3	3	2992.61	3678.92	4148.56	2992.61	1047.79	2432.46	2885.67	1047.79	1020.48	2235.51	3074.94	1020.48
5	1	1	1	5987.88	4236.66	6203.84	4236.66	4651.96	30.807	5193.75	30.807	4661.83	18.866	5022.19	18.866
5	1	2	1	5987.88	6245.96	6203.84	5987.88	4651.96	4236.66	5193.75	4236.66	4661.83	30.807	5022.19	30.807
5	1	3	1	5987.88	5031.95	6203.84	5031.95	4651.96	1950.88	5193.75	1950.88	4661.83	1886.6	5022.19	1886.6
5	1	1	2	5987.88	4236.66	6505.49	4236.66	4651.96	30.807	6203.84	30.807	4661.83	18.866	5193.75	18.866
5	1	2	2	5987.88	6245.96	6505.49	5987.88	4651.96	4236.66	6203.84	4236.66	4661.83	30.807	5193.75	30.807
5	1	3	2	5987.88	5031.95	6505.49	5031.95	4651.96	1950.88	6203.84	1950.88	4661.83	1886.6	5193.75	1886.6
5	1	1	3	5987.88	4236.66	6235.95	4236.66	4651.96	30.807	5796.55	30.807	4661.83	18.866	5552.8	18.866
5	1	2	3	5987.88	6245.96	6235.95	5987.88	4651.96	4236.66	5796.55	4236.66	4661.83	30.807	5552.8	30.807
5	1	3	3	5987.88	5031.95	6235.95	5031.95	4651.96	1950.88	5796.55	1950.88	4661.83	1886.6	5552.8	1886.6
5	2	1	1	6549.5	4236.66	6203.84	4236.66	5987.88	30.807	5193.75	30.807	4651.96	18.866	5022.19	18.866
5	2	2	1	6549.5	6245.96	6203.84	6203.84	5987.88	4236.66	5193.75	4236.66	4651.96	30.807	5022.19	30.807
5	2	3	1	6549.5	5031.95	6203.84	5031.95	5987.88	1950.88	5193.75	1950.88	4651.96	1886.6	5022.19	1886.6
5	2	1	2	6549.5	4236.66	6505.49	4236.66	5987.88	30.807	6203.84	30.807	4651.96	18.866	5193.75	18.866
5	2	2	2	6549.5	6245.96	6505.49	6245.96	5987.88	4236.66	6203.84	4236.66	4651.96	30.807	5193.75	30.807
5	2	3	2	6549.5	5031.95	6505.49	5031.95	5987.88	1950.88	6203.84	1950.88	4651.96	1886.6	5193.75	1886.6
5	2	1	3	6549.5	4236.66	6235.95	4236.66	5987.88	30.807	5796.55	30.807	4651.96	18.866	5552.8	18.866
5	2	2	3	6549.5	6245.96	6235.95	6235.95	5987.88	4236.66	5796.55	4236.66	4651.96	30.807	5552.8	30.807
5	2	3	3	6549.5	5031.95	6235.95	5031.95	5987.88	1950.88	5796.55	1950.88	4651.96	1886.6	5552.8	1886.6
5	3	1	1	6011.15	4236.66	6203.84	4236.66	5340.88	30.807	5193.75	30.807	5335.48	18.866	5022.19	18.866
5	3	2	1	6011.15	6245.96	6203.84	6011.15	5340.88	4236.66	5193.75	4236.66	5335.48	30.807	5022.19	30.807
5	3	3	1	6011.15	5031.95	6203.84	5031.95	5340.88	1950.88	5193.75	1950.88	5335.48	1886.6	5022.19	1886.6
5	3	1	2	6011.15	4236.66	6505.49	4236.66	5340.88	30.807	6203.84	30.807	5335.48	18.866	5193.75	18.866
5	3	2	2	6011.15	6245.96	6505.49	6011.15	5340.88	4236.66	6203.84	4236.66	5335.48	30.807	5193.75	30.807
5	3	3	2	6011.15	5031.95	6505.49	5031.95	5340.88	1950.88	6203.84	1950.88	5335.48	1886.6	5193.75	1886.6
5	3	1	3	6011.15	4236.66	6235.95	4236.66	5340.88	30.807	5796.55	30.807	5335.48	18.866	5552.8	18.866
5	3	2	3	6011.15	6245.96	6235.95	6011.15	5340.88	4236.66	5796.55	4236.66	5335.48	30.807	5552.8	30.807
5	3	3	3	6011.15	5031.95	6235.95	5031.95	5340.88	1950.88	5796.55	1950.88	5335.48	1886.6	5552.8	1886.6
6	1	1	1	1519.45	5732.42	5778.7	1519.45	1.131	5361.03	6112.18	1.131	1.08	5656.44	5923.2	1.08
6	1	2	1	1519.45	5956.75	5778.7	1519.45	1.131	5732.42	6112.18	1.131	1.08	5361.03	5923.2	1.08
6	1	3	1	1519.45	5880.57	5778.7	1519.45	1.131	5786.36	6112.18	1.131	1.08	5674.7	5923.2	1.08
6	1	1	2	1519.45	5732.42	5901.6	1519.45	1.131	5361.03	5778.7	1.131	1.08	5656.44	6112.18	1.08
6	1	2	2	1519.45	5956.75	5901.6	1519.45	1.131	5732.42	5778.7	1.131	1.08	5361.03	6112.18	1.08
6	1	3	2	1519.45	5880.57	5901.6	1519.45	1.131	5786.36	5778.7	1.131	1.08	5674.7	6112.18	1.08
6	1	1	3	1519.45	5732.42	6034.82	1519.45	1.131	5361.03	5929.8	1.131	1.08	5656.44	6061.8	1.08
6	1	2	3	1519.45	5956.75	6034.82	1519.45	1.131	5732.42	5929.8	1.131	1.08	5361.03	6061.8	1.08
6	1	3	3	1519.45	5880.57	6034.82	1519.45	1.131	5786.36	5929.8	1.131	1.08	5674.7	6061.8	1.08
6	2	1	1	5522.34	5732.42	5778.7	5522.34	1519.45	5361.03	6112.18	1519.45	1.131	5656.44	5923.2	1.131
6	2	2	1	5522.34	5956.75	5778.7	5522.34	1519.45	5732.42	6112.18	1519.45	1.131	5361.03	5923.2	1.131
6	2	3	1	5522.34	5880.57	5778.7	5522.34	1519.45	5786.36	6112.18	1519.45	1.131	5674.7	5923.2	1.131
6	2	1	2	5522.34	5732.42	5901.6	5522.34	1519.45	5361.03	5778.7	1519.45	1.131	5656.44	6112.18	1.131
6	2	2	2	5522.34	5956.75	5901.6	5522.34	1519.45	5732.42	5778.7	1519.45	1.131	5361.03	6112.18	1.131
6	2	3	2	5522.34	5880.57	5901.6	5522.34	1519.45	5786.36	5778.7	1519.45	1.131	5674.7	6112.18	1.131
6	2	1	3	5522.34	5732.42	6034.82	5522.34	1519.45	5361.03	5929.8	1519.45	1.131	5656.44	6061.8	1.131
6	2	2	3	5522.34	5956.75	6034.82	5522.34	1519.45	5732.42	5929.8	1519.45	1.131	5361.03	6061.8	1.131
6	2	3	3	5522.34	5880.57	6034.82	5522.34	1519.45	5786.36	5929.8	1519.45	1.131	5674.7	6061.8	1.131
6	3	1	1	3193.96	5732.42	5778.7	3193.96	5.645	5361.03	6112.18	5.645	4.156	5656.44	5923.2	4.156
6	3	2	1	3193.96	5956.75	5778.7	3193.96	5.645	5732.42	6112.18	5.645	4.156	5361.03	5923.2	4.156
6	3	3	1	3193.96	5880.57	5778.7	3193.96	5.645	5786.36	6112.18	5.645	4.156	5674.7	5923.2	4.156
6	3	1	2	3193.96	5732.42	5901.6	3193.96	5.645	5361.03	5778.7	5.645	4.156	5656.44	6112.18	4.156
6	3	2	2	3193.96	5956.75	5901.6	3193.96	5.645	5732.42	5778.7	5.645	4.156	5361.03	6112.18	4.156
6	3	3	2	3193.96	5880.57	5901.6	3193.96	5.645	5786.36	5778.7	5.645	4.156	5674.7	6112.18	4.156
6	3	1	3	3193.96	5732.42	6034.82	3193.96	5.645	5361.03	5929.8	5.645	4.156	5656.44	6061.8	4.156
6	3	2	3	3193.96	5956.75	6034.82	3193.96	5.645	5732.42	5929.8	5.645	4.156	5361.03	6061.8	4.156
6	3	3	3	3193.96	5880.57	6034.82	3193.96	5.645	5786.36	5929.8	5.645	4.156	5674.7	6061.8	4.156
7	1	1	1	2676.94	5366.37	6016.41	2676.94	2.989	4436.74	5809.27	2.989	3.372	4455.58	5686.6	3.372
7	1	2	1	2676.94	6145.65	6016.41	2676.94	2.989	5366.37	5809.27	2.989	3.372	4436.74	5686.6	3.372
7	1	3	1	2676.94	5589.02	6016.41	2676.94	2.989	5027.54	5809.27	2.989	3.372	4863.89	5686.6	3.372
7	1	1	2	2676.94	5366.37	6069.87	2676.94	2.989	4436.74	6016.41	2.989	3.372	4455.58	5809.27	3.372
7	1	2	2	2676.94	6145.65	6069.87	2676.94	2.989	5366.37	6016.41	2.989	3.372	4436.74	5809.27	3.372
7	1	3	2	2676.94	5589.02	6069.87	2676.94	2.989	5027.54	6016.41	2.989	3.372	4863.89	5809.27	3.372
7	1	1	3	2676.94	5366.37	6074.44	2676.94	2.989	4436.74	6018.75	2.989	3.372	4455.58	6074.98	3.372
7	1	2	3	2676.94	6145.65	6074.44	2676.94	2.989	5366.37	6018.75	2.989	3.372	4436.74	6074.98	3.372
7	1	3	3	2676.94	5589.02	6074.44	2676.94	2.989	5027.54	6018.75	2.989	3.372	4863.89	6074.98	3.372
7	2	1	1	5686.24	5366.37	6016.41	5366.37	2676.94	4436.74	5809.27	2676.94	2.989	4455.58	5686.6	2.989
7	2	2	1	5686.24	6145.65	6016.41	5686.24	2676.94	5366.37	5809.27	2676.94	2.989	4436.74	5686.6	2.989
7	2	3	1	5686.24	5589.02	6016.41	5589.02	2676.94	5027.54	5809.27	2676.94	2.989	4863.89	5686.6	2.989
7	2	1	2	5686.24	5366.37	6069.87	5366.37	2676.94	4436.74	6016.41	2676.94	2.989	4455.58	5809.27	2.989
7	2	2	2	5686.24	6145.65	6069.87	5686.24	2676.94	5366.37	6016.41	2676.94	2.989	4436.74	5809.27	2.989
7	2	3	2	5686.24	5589.02	6069.87	5589.02	2676.94	5027.54	6016.41	2676.94	2.989	4863.89	5809.27	2.989
7	2	1	3	5686.24	5366.37	6074.44	5366.37	2676.94	4436.74	6018.75	2676.94	2.989	4455.58	6074.98	2.989
7	2	2	3	5686.24	6145.65	6074.44	5686.24	2676.94	5366.37	6018.75	2676.94	2.989	4436.74	6074.98	2.989
7	2	3	3	5686.24	5589.02	6074.44	5589.02	2676.94	5027.54	6018.75	2676.94	2.989	4863.89	6074.98	2.989
7	3	1	1	3984.65	5366.37	6016.41	3984.65	331.165	4436.74	5809.27	331.165	311.532	4455.58	5686.6	311.532
7	3	2	1	3984.65	6145.65	6016.41	3984.65	331.165	5366.37	5809.27	331.165	311.532	4436.74	5686.6	311.532
7	3	3	1	3984.65	5589.02	6016.41	3984.65	331.165	5027.54	5809.27	331.165	311.532	4863.89	5686.6	311.532
7	3	1	2	3984.65	5366.37	6069.87	3984.65	331.165	4436.74	6016.41	331.165	311.532	4455.58	5809.27	311.532
7	3	2	2	3984.65	6145.65	6069.87	3984.65	331.165	5366.37	6016.41	331.165	311.532	4436.74	5809.27	311.532
7	3	3	2	3984.65	5589.02	6069.87	3984.65	331.165	5027.54	6016.41	331.165	311.532	4863.89	5809.27	311.532
7	3	1	3	3984.65	5366.37	6074.44	3984.65	331.165	4436.74	6018.75	331.165	311.532	4455.58	6074.98	311.532
7	3	2	3	3984.65	6145.65	6074.44	3984.65	331.165	5366.37	6018.75	331.165	311.532	4436.74	6074.98	311.532
7	3	3	3	3984.65	5589.02	6074.44	3984.65	331.165	5027.54	6018.75	331.165	311.532	4863.89	6074.98	311.532
8	1	1	1	745.623	3254.68	4275.1	745.623	2.066	2422.68	3806.7	2.066	2.109	2423.91	3542.86	2.109
8	1	2	1	745.623	4349.01	4275.1	745.623	2.066	3254.68	3806.7	2.066	2.109	2422.68	3542.86	2.109
8	1	3	1	745.623	3631.82	4275.1	745.623	2.066	2845.57	3806.7	2.066	2.109	2809.96	3542.86	2.109
8	1	1	2	745.623	3254.68	4478.74	745.623	2.066	2422.68	4275.1	2.066	2.109	2423.91	3806.7	2.109
8	1	2	2	745.623	4349.01	4478.74	745.623	2.066	3254.68	4275.1	2.066	2.109	2422.68	3806.7	2.109
8	1	3	2	745.623	3631.82	4478.74	745.623	2.066	2845.57	4275.1	2.066	2.109	2809.96	3806.7	2.109
8	1	1	3	745.623	3254.68	4151.72	745.623	2.066	2422.68	4299.75	2.066	2.109	2423.91	4063.25	2.109
8	1	2	3	745.623	4349.01	4151.72	745.623	2.066	3254.68	4299.75	2.066	2.109	2422.68	4063.25	2.109
8	1	3	3	745.623	3631.82	4151.72	745.623	2.066	2845.57	4299.75	2.066	2.109	2809.96	4063.25	2.109
8	2	1	1	4004.27	3254.68	4275.1	3254.68	745.623	2422.68	3806.7	745.623	2.066	2423.91	3542.86	2.066
8	2	2	1	4004.27	4349.01	4275.1	4004.27	745.623	3254.68	3806.7	745.623	2.066	2422.68	3542.86	2.066
8	2	3	1	4004.27	3631.82	4275.1	3631.82	745.623	2845.57	3806.7	745.623	2.066	2809.96	3542.86	2.066
8	2	1	2	4004.27	3254.68	4478.74	3254.68	745.623	2422.68	4275.1	745.623	2.066	2423.91	3806.7	2.066
8	2	2	2	4004.27	4349.01	4478.74	4004.27	745.623	3254.68	4275.1	745.623	2.066	2422.68	3806.7	2.066
8	2	3	2	4004.27	3631.82	4478.74	3631.82	745.623	2845.57	4275.1	745.623	2.066	2809.96	3806.7	2.066
8	2	1	3	4004.27	3254.68	4151.72	3254.68	745.623	2422.68	4299.75	745.623	2.066	2423.91	4063.25	2.066
8	2	2	3	4004.27	4349.01	4151.72	4004.27	745.623	3254.68	4299.75	745.623	2.066	2422.68	4063.25	2.066
8	2	3	3	4004.27	3631.82	4151.72	3631.82	745.623	2845.57	4299.75	745.623	2.066	2809.96	4063.25	2.066
8	3	1	1	1812.42	3254.68	4275.1	1812.42	10.739	2422.68	3806.7	10.739	9.384	2423.91	3542.86	9.384
8	3	2	1	1812.42	4349.01	4275.1	1812.42	10.739	3254.68	3806.7	10.739	9.384	2422.68	3542.86	9.384
8	3	3	1	1812.42	3631.82	4275.1	1812.42	10.739	2845.57	3806.7	10.739	9.384	2809.96	3542.86	9.384
8	3	1	2	1812.42	3254.68	4478.74	1812.42	10.739	2422.68	4275.1	10.739	9.384	2423.91	3806.7	9.384
8	3	2	2	1812.42	4349.01	4478.74	1812.42	10.739	3254.68	4275.1	10.739	9.384	2422.68	3806.7	9.384
8	3	3	2	1812.42	3631.82	4478.74	1812.42	10.739	2845.57	4275.1	10.739	9.384	2809.96	3806.7	9.384
8	3	1	3	1812.42	3254.68	4151.72	1812.42	10.739	2422.68	4299.75	10.739	9.384	2423.91	4063.25	9.384
8	3	2	3	1812.42	4349.01	4151.72	1812.42	10.739	3254.68	4299.75	10.739	9.384	2422.68	4063.25	9.384
8	3	3	3	1812.42	3631.82	4151.72	1812.42	10.739	2845.57	4299.75	10.739	9.384	2809.96	4063.25	9.384
9	1	1	1	1556.52	1003.28	45.747	45.747	494.404	66.033	2.918	2.918	493.683	81.464	2.793	2.793
9	1	2	1	1556.52	2171.84	45.747	45.747	494.404	1003.28	2.918	2.918	493.683	66.033	2.793	2.793
9	1	3	1	1556.52	1308.39	45.747	45.747	494.404	416.629	2.918	2.918	493.683	376.936	2.793	2.793
9	1	1	2	1556.52	1003.28	2036.37	1003.28	494.404	66.033	45.747	45.747	493.683	81.464	2.918	2.918
9	1	2	2	1556.52	2171.84	2036.37	1556.52	494.404	1003.28	45.747	45.747	493.683	66.033	2.918	2.918
9	1	3	2	1556.52	1308.39	2036.37	1308.39	494.404	416.629	45.747	45.747	493.683	376.936	2.918	2.918
9	1	1	3	1556.52	1003.28	396.988	396.988	494.404	66.033	4.812	4.812	493.683	81.464	4.545	4.545
9	1	2	3	1556.52	2171.84	396.988	396.988	494.404	1003.28	4.812	4.812	493.683	66.033	4.545	4.545
9	1	3	3	1556.52	1308.39	396.988	396.988	494.404	416.629	4.812	4.812	493.683	376.936	4.545	4.545
9	2	1	1	2415.71	1003.28	45.747	45.747	1556.52	66.033	2.918	2.918	494.404	81.464	2.793	2.793
9	2	2	1	2415.71	2171.84	45.747	45.747	1556.52	1003.28	2.918	2.918	494.404	66.033	2.793	2.793
9	2	3	1	2415.71	1308.39	45.747	45.747	1556.52	416.629	2.918	2.918	494.404	376.936	2.793	2.793
9	2	1	2	2415.71	1003.28	2036.37	1003.28	1556.52	66.033	45.747	45.747	494.404	81.464	2.918	2.918
9	2	2	2	2415.71	2171.84	2036.37	2036.37	1556.52	1003.28	45.747	45.747	494.404	66.033	2.918	2.918
9	2	3	2	2415.71	1308.39	2036.37	1308.39	1556.52	416.629	45.747	45.747	494.404	376.936	2.918	2.918
9	2	1	3	2415.71	1003.28	396.988	396.988	1556.52	66.033	4.812	4.812	494.404	81.464	4.545	4.545
9	2	2	3	2415.71	2171.84	396.988	396.988	1556.52	1003.28	4.812	4.812	494.404	66.033	4.545	4.545
9	2	3	3	2415.71	1308.39	396.988	396.988	1556.52	416.629	4.812	4.812	494.404	376.936	4.545	4.545
9	3	1	1	1619.52	1003.28	45.747	45.747	892.449	66.033	2.918	2.918	981.557	81.464	2.793	2.793
9	3	2	1	1619.52	2171.84	45.747	45.747	892.449	1003.28	2.918	2.918	981.557	66.033	2.793	2.793
9	3	3	1	1619.52	1308.39	45.747	45.747	892.449	416.629	2.918	2.918	981.557	376.936	2.793	2.793
9	3	1	2	1619.52	1003.28	2036.37	1003.28	892.449	66.033	45.747	45.747	981.557	81.464	2.918	2.918
9	3	2	2	1619.52	2171.84	2036.37	1619.52	892.449	1003.28	45.747	45.747	981.557	66.033	2.918	2.918
9	3	3	2	1619.52	1308.39	2036.37	1308.39	892.449	416.629	45.747	45.747	981.557	376.936	2.918	2.918
9	3	1	3	1619.52	1003.28	396.988	396.988	892.449	66.033	4.812	4.812	981.557	81.464	4.545	4.545
9	3	2	3	1619.52	2171.84	396.988	396.988	892.449	1003.28	4.812	4.812	981.557	66.033	4.545	4.545
9	3	3	3	1619.52	1308.39	396.988	396.988	892.449	416.629	4.812	4.812	981.557	376.936	4.545	4.545
10	1	1	1	8.368	4.762	19.333	4.762	3.161	2.263	7.933	2.263	3.082	1.991	5.994	1.991
10	1	2	1	8.368	22.642	19.333	8.368	3.161	4.762	7.933	3.161	3.082	2.263	5.994	2.263
10	1	3	1	8.368	6.249	19.333	6.249	3.161	2.712	7.933	2.712	3.082	2.815	5.994	2.815
10	1	1	2	8.368	4.762	72.389	4.762	3.161	2.263	19.333	2.263	3.082	1.991	7.933	1.991
10	1	2	2	8.368	22.642	72.389	8.368	3.161	4.762	19.333	3.161	3.082	2.263	7.933	2.263
10	1	3	2	8.368	6.249	72.389	6.249	3.161	2.712	19.333	2.712	3.082	2.815	7.933	2.815
10	1	1	3	8.368	4.762	28.932	4.762	3.161	2.263	16.941	2.263	3.082	1.991	15.468	1.991
10	1	2	3	8.368	22.642	28.932	8.368	3.161	4.762	16.941	3.161	3.082	2.263	15.468	2.263
10	1	3	3	8.368	6.249	28.932	6.249	3.161	2.712	16.941	2.712	3.082	2.815	15.468	2.815
10	2	1	1	41.528	4.762	19.333	4.762	8.368	2.263	7.933	2.263	3.161	1.991	5.994	1.991
10	2	2	1	41.528	22.642	19.333	19.333	8.368	4.762	7.933	4.762	3.161	2.263	5.994	2.263
10	2	3	1	41.528	6.249	19.333	6.249	8.368	2.712	7.933	2.712	3.161	2.815	5.994	2.815
10	2	1	2	41.528	4.762	72.389	4.762	8.368	2.263	19.333	2.263	3.161	1.991	7.933	1.991
10	2	2	2	41.528	22.642	72.389	22.642	8.368	4.762	19.333	4.762	3.161	2.263	7.933	2.263
10	2	3	2	41.528	6.249	72.389	6.249	8.368	2.712	19.333	2.712	3.161	2.815	7.933	2.815
10	2	1	3	41.528	4.762	28.932	4.762	8.368	2.263	16.941	2.263	3.161	1.991	15.468	1.991
10	2	2	3	41.528	22.642	28.932	22.642	8.368	4.762	16.941	4.762	3.161	2.263	15.468	2.263
10	2	3	3	41.528	6.249	28.932	6.249	8.368	2.712	16.941	2.712	3.161	2.815	15.468	2.815
10	3	1	1	7.861	4.762	19.333	4.762	4.2	2.263	7.933	2.263	3.725	1.991	5.994	1.991
10	3	2	1	7.861	22.642	19.333	7.861	4.2	4.762	7.933	4.2	3.725	2.263	5.994	2.263
10	3	3	1	7.861	6.249	19.333	6.249	4.2	2.712	7.933	2.712	3.725	2.815	5.994	2.815
10	3	1	2	7.861	4.762	72.389	4.762	4.2	2.263	19.333	2.263	3.725	1.991	7.933	1.991
10	3	2	2	7.861	22.642	72.389	7.861	4.2	4.762	19.333	4.2	3.725	2.263	7.933	2.263
10	3	3	2	7.861	6.249	72.389	6.249	4.2	2.712	19.333	2.712	3.725	2.815	7.933	2.815
10	3	1	3	7.861	4.762	28.932	4.762	4.2	2.263	16.941	2.263	3.725	1.991	15.468	1.991
10	3	2	3	7.861	22.642	28.932	7.861	4.2	4.762	16.941	4.2	3.725	2.263	15.468	2.263
10	3	3	3	7.861	6.249	28.932	6.249	4.2	2.712	16.941	2.712	3.725	2.815	15.468	2.815
11	1	1	1	151.798	43.196	829.915	43.196	7.233	2.953	262.815	2.953	7.905	2.852	267.677	2.852
11	1	2	1	151.798	741.527	829.915	151.798	7.233	43.196	262.815	7.233	7.905	2.953	267.677	2.953
11	1	3	1	151.798	151.61	829.915	151.61	7.233	5.688	262.815	5.688	7.905	5.611	267.677	5.611
11	1	1	2	151.798	43.196	991.095	43.196	7.233	2.953	829.915	2.953	7.905	2.852	262.815	2.852
11	1	2	2	151.798	741.527	991.095	151.798	7.233	43.196	829.915	7.233	7.905	2.953	262.815	2.953
11	1	3	2	151.798	151.61	991.095	151.61	7.233	5.688	829.915	5.688	7.905	5.611	262.815	5.611
11	1	1	3	151.798	43.196	882.376	43.196	7.233	2.953	583.972	2.953	7.905	2.852	499.929	2.852
11	1	2	3	151.798	741.527	882.376	151.798	7.233	43.196	583.972	7.233	7.905	2.953	499.929	2.953
11	1	3	3	151.798	151.61	882.376	151.61	7.233	5.688	583.972	5.688	7.905	5.611	499.929	5.611
11	2	1	1	815.555	43.196	829.915	43.196	151.798	2.953	262.815	2.953	7.233	2.852	267.677	2.852
11	2	2	1	815.555	741.527	829.915	741.527	151.798	43.196	262.815	43.196	7.233	2.953	267.677	2.953
11	2	3	1	815.555	151.61	829.915	151.61	151.798	5.688	262.815	5.688	7.233	5.611	267.677	5.611
11	2	1	2	815.555	43.196	991.095	43.196	151.798	2.953	829.915	2.953	7.233	2.852	262.815	2.852
11	2	2	2	815.555	741.527	991.095	741.527	151.798	43.196	829.915	43.196	7.233	2.953	262.815	2.953
11	2	3	2	815.555	151.61	991.095	151.61	151.798	5.688	829.915	5.688	7.233	5.611	262.815	5.611
11	2	1	3	815.555	43.196	882.376	43.196	151.798	2.953	583.972	2.953	7.233	2.852	499.929	2.852
11	2	2	3	815.555	741.527	882.376	741.527	151.798	43.196	583.972	43.196	7.233	2.953	499.929	2.953
11	2	3	3	815.555	151.61	882.376	151.61	151.798	5.688	583.972	5.688	7.233	5.611	499.929	5.611
11	3	1	1	309.13	43.196	829.915	43.196	29.13	2.953	262.815	2.953	29.39	2.852	267.677	2.852
11	3	2	1	309.13	741.527	829.915	309.13	29.13	43.196	262.815	29.13	29.39	2.953	267.677	2.953
11	3	3	1	309.13	151.61	829.915	151.61	29.13	5.688	262.815	5.688	29.39	5.611	267.677	5.611
11	3	1	2	309.13	43.196	991.095	43.196	29.13	2.953	829.915	2.953	29.39	2.852	262.815	2.852
11	3	2	2	309.13	741.527	991.095	309.13	29.13	43.196	829.915	29.13	29.39	2.953	262.815	2.953
11	3	3	2	309.13	151.61	991.095	151.61	29.13	5.688	829.915	5.688	29.39	5.611	262.815	5.611
11	3	1	3	309.13	43.196	882.376	43.196	29.13	2.953	583.972	2.953	29.39	2.852	499.929	2.852
11	3	2	3	309.13	741.527	882.376	309.13	29.13	43.196	583.972	29.13	29.39	2.953	499.929	2.953
11	3	3	3	309.13	151.61	882.376	151.61	29.13	5.688	583.972	5.688	29.39	5.611	499.929	5.611
12	1	1	1	30.813	8.664	257.713	8.664	4.318	2.196	51.308	2.196	3.889	2.374	45.977	2.374
12	1	2	1	30.813	236.644	257.713	30.813	4.318	8.664	51.308	4.318	3.889	2.196	45.977	2.196
12	1	3	1	30.813	19.805	257.713	19.805	4.318	3.525	51.308	3.525	3.889	3.652	45.977	3.652
12	1	1	2	30.813	8.664	396.317	8.664	4.318	2.196	257.713	2.196	3.889	2.374	51.308	2.374
12	1	2	2	30.813	236.644	396.317	30.813	4.318	8.664	257.713	4.318	3.889	2.196	51.308	2.196
12	1	3	2	30.813	19.805	396.317	19.805	4.318	3.525	257.713	3.525	3.889	3.652	51.308	3.652
12	1	1	3	30.813	8.664	343.02	8.664	4.318	2.196	134.089	2.196	3.889	2.374	136.358	2.374
12	1	2	3	30.813	236.644	343.02	30.813	4.318	8.664	134.089	4.318	3.889	2.196	136.358	2.196
12	1	3	3	30.813	19.805	343.02	19.805	4.318	3.525	134.089	3.525	3.889	3.652	136.358	3.652
12	2	1	1	304.244	8.664	257.713	8.664	30.813	2.196	51.308	2.196	4.318	2.374	45.977	2.374
12	2	2	1	304.244	236.644	257.713	236.644	30.813	8.664	51.308	8.664	4.318	2.196	45.977	2.196
12	2	3	1	304.244	19.805	257.713	19.805	30.813	3.525	51.308	3.525	4.318	3.652	45.977	3.652
12	2	1	2	304.244	8.664	396.317	8.664	30.813	2.196	257.713	2.196	4.318	2.374	51.308	2.374
12	2	2	2	304.244	236.644	396.317	236.644	30.813	8.664	257.713	8.664	4.318	2.196	51.308	2.196
12	2	3	2	304.244	19.805	396.317	19.805	30.813	3.525	257.713	3.525	4.318	3.652	51.308	3.652
12	2	1	3	304.244	8.664	343.02	8.664	30.813	2.196	134.089	2.196	4.318	2.374	136.358	2.374
12	2	2	3	304.244	236.644	343.02	236.644	30.813	8.664	134.089	8.664	4.318	2.196	136.358	2.196
12	2	3	3	304.244	19.805	343.02	19.805	30.813	3.525	134.089	3.525	4.318	3.652	136.358	3.652
12	3	1	1	60.121	8.664	257.713	8.664	6.684	2.196	51.308	2.196	8.39	2.374	45.977	2.374
12	3	2	1	60.121	236.644	257.713	60.121	6.684	8.664	51.308	6.684	8.39	2.196	45.977	2.196
12	3	3	1	60.121	19.805	257.713	19.805	6.684	3.525	51.308	3.525	8.39	3.652	45.977	3.652
12	3	1	2	60.121	8.664	396.317	8.664	6.684	2.196	257.713	2.196	8.39	2.374	51.308	2.374
12	3	2	2	60.121	236.644	396.317	60.121	6.684	8.664	257.713	6.684	8.39	2.196	51.308	2.196
12	3	3	2	60.121	19.805	396.317	19.805	6.684	3.525	257.713	3.525	8.39	3.652	51.308	3.652
12	3	1	3	60.121	8.664	343.02	8.664	6.684	2.196	134.089	2.196	8.39	2.374	136.358	2.374
12	3	2	3	60.121	236.644	343.02	60.121	6.684	8.664	134.089	6.684	8.39	2.196	136.358	2.196
12	3	3	3	60.121	19.805	343.02	19.805	6.684	3.525	134.089	3.525	8.39	3.652	136.358	3.652
13	1	1	1	2413.76	1970	3124.28	1970	1205.19	536.802	3259.65	536.802	1433.16	461.268	3420.4	461.268
13	1	2	1	2413.76	3231.29	3124.28	2413.76	1205.19	1970	3259.65	1205.19	1433.16	536.802	3420.4	536.802
13	1	3	1	2413.76	2283.04	3124.28	2283.04	1205.19	1198.68	3259.65	1198.68	1433.16	1214.11	3420.4	1214.11
13	1	1	2	2413.76	1970	3301.56	1970	1205.19	536.802	3124.28	536.802	1433.16	461.268	3259.65	461.268
13	1	2	2	2413.76	3231.29	3301.56	2413.76	1205.19	1970	3124.28	1205.19	1433.16	536.802	3259.65	536.802
13	1	3	2	2413.76	2283.04	3301.56	2283.04	1205.19	1198.68	3124.28	1198.68	1433.16	1214.11	3259.65	1214.11
13	1	1	3	2413.76	1970	3357.69	1970	1205.19	536.802	3194.84	536.802	1433.16	461.268	3051.69	461.268
13	1	2	3	2413.76	3231.29	3357.69	2413.76	1205.19	1970	3194.84	1205.19	1433.16	536.802	3051.69	536.802
13	1	3	3	2413.76	2283.04	3357.69	2283.04	1205.19	1198.68	3194.84	1198.68	1433.16	1214.11	3051.69	1214.11
13	2	1	1	3230.1	1970	3124.28	1970	2413.76	536.802	3259.65	536.802	1205.19	461.268	3420.4	461.268
13	2	2	1	3230.1	3231.29	3124.28	3124.28	2413.76	1970	3259.65	1970	1205.19	536.802	3420.4	536.802
13	2	3	1	3230.1	2283.04	3124.28	2283.04	2413.76	1198.68	3259.65	1198.68	1205.19	1214.11	3420.4	1205.19
13	2	1	2	3230.1	1970	3301.56	1970	2413.76	536.802	3124.28	536.802	1205.19	461.268	3259.65	461.268
13	2	2	2	3230.1	3231.29	3301.56	3230.1	2413.76	1970	3124.28	1970	1205.19	536.802	3259.65	536.802
13	2	3	2	3230.1	2283.04	3301.56	2283.04	2413.76	1198.68	3124.28	1198.68	1205.19	1214.11	3259.65	1205.19
13	2	1	3	3230.1	1970	3357.69	1970	2413.76	536.802	3194.84	536.802	1205.19	461.268	3051.69	461.268
13	2	2	3	3230.1	3231.29	3357.69	3230.1	2413.76	1970	3194.84	1970	1205.19	536.802	3051.69	536.802
13	2	3	3	3230.1	2283.04	3357.69	2283.04	2413.76	1198.68	3194.84	1198.68	1205.19	1214.11	3051.69	1205.19
13	3	1	1	2693.76	1970	3124.28	1970	2117.87	536.802	3259.65	536.802	2010.62	461.268	3420.4	461.268
13	3	2	1	2693.76	3231.29	3124.28	2693.76	2117.87	1970	3259.65	1970	2010.62	536.802	3420.4	536.802
13	3	3	1	2693.76	2283.04	3124.28	2283.04	2117.87	1198.68	3259.65	1198.68	2010.62	1214.11	3420.4	1214.11
13	3	1	2	2693.76	1970	3301.56	1970	2117.87	536.802	3124.28	536.802	2010.62	461.268	3259.65	461.268
13	3	2	2	2693.76	3231.29	3301.56	2693.76	2117.87	1970	3124.28	1970	2010.62	536.802	3259.65	536.802
13	3	3	2	2693.76	2283.04	3301.56	2283.04	2117.87	1198.68	3124.28	1198.68	2010.62	1214.11	3259.65	1214.11
13	3	1	3	2693.76	1970	3357.69	1970	2117.87	536.802	3194.84	536.802	2010.62	461.268	3051.69	461.268
13	3	2	3	2693.76	3231.29	3357.69	2693.76	2117.87	1970	3194.84	1970	2010.62	536.802	3051.69	536.802
13	3	3	3	2693.76	2283.04	3357.69	2283.04	2117.87	1198.68	3194.84	1198.68	2010.62	1214.11	3051.69	1214.11
14	1	1	1	491.155	1038.93	1526.55	491.155	5.162	58.411	915.04	5.162	4.602	51.998	858.901	4.602
14	1	2	1	491.155	2328.1	1526.55	491.155	5.162	1038.93	915.04	5.162	4.602	58.411	858.901	4.602
14	1	3	1	491.155	1476.13	1526.55	491.155	5.162	424.064	915.04	5.162	4.602	363.341	858.901	4.602
14	1	1	2	491.155	1038.93	2286.39	491.155	5.162	58.411	1526.55	5.162	4.602	51.998	915.04	4.602
14	1	2	2	491.155	2328.1	2286.39	491.155	5.162	1038.93	1526.55	5.162	4.602	58.411	915.04	4.602
14	1	3	2	491.155	1476.13	2286.39	491.155	5.162	424.064	1526.55	5.162	4.602	363.341	915.04	4.602
14	1	1	3	491.155	1038.93	1920.05	491.155	5.162	58.411	1192.64	5.162	4.602	51.998	1234.98	4.602
14	1	2	3	491.155	2328.1	1920.05	491.155	5.162	1038.93	1192.64	5.162	4.602	58.411	1234.98	4.602
14	1	3	3	491.155	1476.13	1920.05	491.155	5.162	424.064	1192.64	5.162	4.602	363.341	1234.98	4.602
14	2	1	1	2160.03	1038.93	1526.55	1038.93	491.155	58.411	915.04	58.411	5.162	51.998	858.901	5.162
14	2	2	1	2160.03	2328.1	1526.55	1526.55	491.155	1038.93	915.04	491.155	5.162	58.411	858.901	5.162
14	2	3	1	2160.03	1476.13	1526.55	1476.13	491.155	424.064	915.04	424.064	5.162	363.341	858.901	5.162
14	2	1	2	2160.03	1038.93	2286.39	1038.93	491.155	58.411	1526.55	58.411	5.162	51.998	915.04	5.162
14	2	2	2	2160.03	2328.1	2286.39	2160.03	491.155	1038.93	1526.55	491.155	5.162	58.411	915.04	5.162
14	2	3	2	2160.03	1476.13	2286.39	1476.13	491.155	424.064	1526.55	424.064	5.162	363.341	915.04	5.162
14	2	1	3	2160.03	1038.93	1920.05	1038.93	491.155	58.411	1192.64	58.411	5.162	51.998	1234.98	5.162
14	2	2	3	2160.03	2328.1	1920.05	1920.05	491.155	1038.93	1192.64	491.155	5.162	58.411	1234.98	5.162
14	2	3	3	2160.03	1476.13	1920.05	1476.13	491.155	424.064	1192.64	424.064	5.162	363.341	1234.98	5.162
14	3	1	1	963.286	1038.93	1526.55	963.286	47.765	58.411	915.04	47.765	31.334	51.998	858.901	31.334
14	3	2	1	963.286	2328.1	1526.55	963.286	47.765	1038.93	915.04	47.765	31.334	58.411	858.901	31.334
14	3	3	1	963.286	1476.13	1526.55	963.286	47.765	424.064	915.04	47.765	31.334	363.341	858.901	31.334
14	3	1	2	963.286	1038.93	2286.39	963.286	47.765	58.411	1526.55	47.765	31.334	51.998	915.04	31.334
14	3	2	2	963.286	2328.1	2286.39	963.286	47.765	1038.93	1526.55	47.765	31.334	58.411	915.04	31.334
14	3	3	2	963.286	1476.13	2286.39	963.286	47.765	424.064	1526.55	47.765	31.334	363.341	915.04	31.334
14	3	1	3	963.286	1038.93	1920.05	963.286	47.765	58.411	1192.64	47.765	31.334	51.998	1234.98	31.334
14	3	2	3	963.286	2328.1	1920.05	963.286	47.765	1038.93	1192.64	47.765	31.334	58.411	1234.98	31.334
14	3	3	3	963.286	1476.13	1920.05	963.286	47.765	424.064	1192.64	47.765	31.334	363.341	1234.98	31.334
15	1	1	1	1369.49	1998.01	2923.98	1369.49	20.896	253.021	1967.84	20.896	16.525	223.793	1793.98	16.525
15	1	2	1	1369.49	3636.58	2923.98	1369.49	20.896	1998.01	1967.84	20.896	16.525	253.021	1793.98	16.525
15	1	3	1	1369.49	2578.2	2923.98	1369.49	20.896	1013.61	1967.84	20.896	16.525	1053.83	1793.98	16.525
15	1	1	2	1369.49	1998.01	3659.21	1369.49	20.896	253.021	2923.98	20.896	16.525	223.793	1967.84	16.525
15	1	2	2	1369.49	3636.58	3659.21	1369.49	20.896	1998.01	2923.98	20.896	16.525	253.021	1967.84	16.525
15	1	3	2	1369.49	2578.2	3659.21	1369.49	20.896	1013.61	2923.98	20.896	16.525	1053.83	1967.84	16.525
15	1	1	3	1369.49	1998.01	3094.94	1369.49	20.896	253.021	2233.33	20.896	16.525	223.793	2286.49	16.525
15	1	2	3	1369.49	3636.58	3094.94	1369.49	20.896	1998.01	2233.33	20.896	16.525	253.021	2286.49	16.525
15	1	3	3	1369.49	2578.2	3094.94	1369.49	20.896	1013.61	2233.33	20.896	16.525	1053.83	2286.49	16.525
15	2	1	1	3459.12	1998.01	2923.98	1998.01	1369.49	253.021	1967.84	253.021	20.896	223.793	1793.98	20.896
15	2	2	1	3459.12	3636.58	2923.98	2923.98	1369.49	1998.01	1967.84	1369.49	20.896	253.021	1793.98	20.896
15	2	3	1	3459.12	2578.2	2923.98	2578.2	1369.49	1013.61	1967.84	1013.61	20.896	1053.83	1793.98	20.896
15	2	1	2	3459.12	1998.01	3659.21	1998.01	1369.49	253.021	2923.98	253.021	20.896	223.793	1967.84	20.896
15	2	2	2	3459.12	3636.58	3659.21	3459.12	1369.49	1998.01	2923.98	1369.49	20.896	253.021	1967.84	20.896
15	2	3	2	3459.12	2578.2	3659.21	2578.2	1369.49	1013.61	2923.98	1013.61	20.896	1053.83	1967.84	20.896
15	2	1	3	3459.12	1998.01	3094.94	1998.01	1369.49	253.021	2233.33	253.021	20.896	223.793	2286.49	20.896
15	2	2	3	3459.12	3636.58	3094.94	3094.94	1369.49	1998.01	2233.33	1369.49	20.896	253.021	2286.49	20.896
15	2	3	3	3459.12	2578.2	3094.94	2578.2	1369.49	1013.61	2233.33	1013.61	20.896	1053.83	2286.49	20.896
15	3	1	1	1950.73	1998.01	2923.98	1950.73	337.148	253.021	1967.84	253.021	336.716	223.793	1793.98	223.793
15	3	2	1	1950.73	3636.58	2923.98	1950.73	337.148	1998.01	1967.84	337.148	336.716	253.021	1793.98	253.021
15	3	3	1	1950.73	2578.2	2923.98	1950.73	337.148	1013.61	1967.84	337.148	336.716	1053.83	1793.98	336.716
15	3	1	2	1950.73	1998.01	3659.21	1950.73	337.148	253.021	2923.98	253.021	336.716	223.793	1967.84	223.793
15	3	2	2	1950.73	3636.58	3659.21	1950.73	337.148	1998.01	2923.98	337.148	336.716	253.021	1967.84	253.021
15	3	3	2	1950.73	2578.2	3659.21	1950.73	337.148	1013.61	2923.98	337.148	336.716	1053.83	1967.84	336.716
15	3	1	3	1950.73	1998.01	3094.94	1950.73	337.148	253.021	2233.33	253.021	336.716	223.793	2286.49	223.793
15	3	2	3	1950.73	3636.58	3094.94	1950.73	337.148	1998.01	2233.33	337.148	336.716	253.021	2286.49	253.021
15	3	3	3	1950.73	2578.2	3094.94	1950.73	337.148	1013.61	2233.33	337.148	336.716	1053.83	2286.49	336.716
16	1	1	1	1898.33	2060.07	2794.72	1898.33	98.76	132.499	2413.83	98.76	122.874	127.599	2035.29	122.874
16	1	2	1	1898.33	3823.51	2794.72	1898.33	98.76	2060.07	2413.83	98.76	122.874	132.499	2035.29	122.874
16	1	3	1	1898.33	2617.11	2794.72	1898.33	98.76	973.352	2413.83	98.76	122.874	981.412	2035.29	122.874
16	1	1	2	1898.33	2060.07	3881.51	1898.33	98.76	132.499	2794.72	98.76	122.874	127.599	2413.83	122.874
16	1	2	2	1898.33	3823.51	3881.51	1898.33	98.76	2060.07	2794.72	98.76	122.874	132.499	2413.83	122.874
16	1	3	2	1898.33	2617.11	3881.51	1898.33	98.76	973.352	2794.72	98.76	122.874	981.412	2413.83	122.874
16	1	1	3	1898.33	2060.07	3358.96	1898.33	98.76	132.499	2612.07	98.76	122.874	127.599	2439.46	122.874
16	1	2	3	1898.33	3823.51	3358.96	1898.33	98.76	2060.07	2612.07	98.76	122.874	132.499	2439.46	122.874
16	1	3	3	1898.33	2617.11	3358.96	1898.33	98.76	973.352	2612.07	98.76	122.874	981.412	2439.46	122.874
16	2	1	1	3509.41	2060.07	2794.72	2060.07	1898.33	132.499	2413.83	132.499	98.76	127.599	2035.29	98.76
16	2	2	1	3509.41	3823.51	2794.72	2794.72	1898.33	2060.07	2413.83	1898.33	98.76	132.499	2035.29	98.76
16	2	3	1	3509.41	2617.11	2794.72	2617.11	1898.33	973.352	2413.83	973.352	98.76	981.412	2035.29	98.76
16	2	1	2	3509.41	2060.07	3881.51	2060.07	1898.33	132.499	2794.72	132.499	98.76	127.599	2413.83	98.76
16	2	2	2	3509.41	3823.51	3881.51	3509.41	1898.33	2060.07	2794.72	1898.33	98.76	132.499	2413.83	98.76
16	2	3	2	3509.41	2617.11	3881.51	2617.11	1898.33	973.352	2794.72	973.352	98.76	981.412	2413.83	98.76
16	2	1	3	3509.41	2060.07	3358.96	2060.07	1898.33	132.499	2612.07	132.499	98.76	127.599	2439.46	98.76
16	2	2	3	3509.41	3823.51	3358.96	3358.96	1898.33	2060.07	2612.07	1898.33	98.76	132.499	2439.46	98.76
16	2	3	3	3509.41	2617.11	3358.96	2617.11	1898.33	973.352	2612.07	973.352	98.76	981.412	2439.46	98.76
16	3	1	1	2313.1	2060.07	2794.72	2060.07	731.639	132.499	2413.83	132.499	652.135	127.599	2035.29	127.599
16	3	2	1	2313.1	3823.51	2794.72	2313.1	731.639	2060.07	2413.83	731.639	652.135	132.499	2035.29	132.499
16	3	3	1	2313.1	2617.11	2794.72	2313.1	731.639	973.352	2413.83	731.639	652.135	981.412	2035.29	652.135
16	3	1	2	2313.1	2060.07	3881.51	2060.07	731.639	132.499	2794.72	132.499	652.135	127.599	2413.83	127.599
16	3	2	2	2313.1	3823.51	3881.51	2313.1	731.639	2060.07	2794.72	731.639	652.135	132.499	2413.83	132.499
16	3	3	2	2313.1	2617.11	3881.51	2313.1	731.639	973.352	2794.72	731.639	652.135	981.412	2413.83	652.135
16	3	1	3	2313.1	2060.07	3358.96	2060.07	731.639	132.499	2612.07	132.499	652.135	127.599	2439.46	127.599
16	3	2	3	2313.1	3823.51	3358.96	2313.1	731.639	2060.07	2612.07	731.639	652.135	132.499	2439.46	132.499
16	3	3	3	2313.1	2617.11	3358.96	2313.1	731.639	973.352	2612.07	731.639	652.135	981.412	2439.46	652.135
17	1	1	1	20.526	2060.07	2794.72	20.526	2.249	132.499	2413.83	2.249	2.226	127.599	2035.29	2.226
17	1	2	1	20.526	3823.51	2794.72	20.526	2.249	2060.07	2413.83	2.249	2.226	132.499	2035.29	2.226
17	1	3	1	20.526	2617.11	2794.72	20.526	2.249	973.352	2413.83	2.249	2.226	981.412	2035.29	2.226
17	1	1	2	20.526	2060.07	3881.51	20.526	2.249	132.499	2794.72	2.249	2.226	127.599	2413.83	2.226
17	1	2	2	20.526	3823.51	3881.51	20.526	2.249	2060.07	2794.72	2.249	2.226	132.499	2413.83	2.226
17	1	3	2	20.526	2617.11	3881.51	20.526	2.249	973.352	2794.72	2.249	2.226	981.412	2413.83	2.226
17	1	1	3	20.526	2060.07	3358.96	20.526	2.249	132.499	2612.07	2.249	2.226	127.599	2439.46	2.226
17	1	2	3	20.526	3823.51	3358.96	20.526	2.249	2060.07	2612.07	2.249	2.226	132.499	2439.46	2.226
17	1	3	3	20.526	2617.11	3358.96	20.526	2.249	973.352	2612.07	2.249	2.226	981.412	2439.46	2.226
17	2	1	1	687.482	2060.07	2794.72	687.482	20.526	132.499	2413.83	20.526	2.249	127.599	2035.29	2.249
17	2	2	1	687.482	3823.51	2794.72	687.482	20.526	2060.07	2413.83	20.526	2.249	132.499	2035.29	2.249
17	2	3	1	687.482	2617.11	2794.72	687.482	20.526	973.352	2413.83	20.526	2.249	981.412	2035.29	2.249
17	2	1	2	687.482	2060.07	3881.51	687.482	20.526	132.499	2794.72	20.526	2.249	127.599	2413.83	2.249
17	2	2	2	687.482	3823.51	3881.51	687.482	20.526	2060.07	2794.72	20.526	2.249	132.499	2413.83	2.249
17	2	3	2	687.482	2617.11	3881.51	687.482	20.526	973.352	2794.72	20.526	2.249	981.412	2413.83	2.249
17	2	1	3	687.482	2060.07	3358.96	687.482	20.526	132.499	2612.07	20.526	2.249	127.599	2439.46	2.249
17	2	2	3	687.482	3823.51	3358.96	687.482	20.526	2060.07	2612.07	20.526	2.249	132.499	2439.46	2.249
17	2	3	3	687.482	2617.11	3358.96	687.482	20.526	973.352	2612.07	20.526	2.249	981.412	2439.46	2.249
17	3	1	1	66.587	2060.07	2794.72	66.587	3.442	132.499	2413.83	3.442	3.7	127.599	2035.29	3.7
17	3	2	1	66.587	3823.51	2794.72	66.587	3.442	2060.07	2413.83	3.442	3.7	132.499	2035.29	3.7
17	3	3	1	66.587	2617.11	2794.72	66.587	3.442	973.352	2413.83	3.442	3.7	981.412	2035.29	3.7
17	3	1	2	66.587	2060.07	3881.51	66.587	3.442	132.499	2794.72	3.442	3.7	127.599	2413.83	3.7
17	3	2	2	66.587	3823.51	3881.51	66.587	3.442	2060.07	2794.72	3.442	3.7	132.499	2413.83	3.7
17	3	3	2	66.587	2617.11	3881.51	66.587	3.442	973.352	2794.72	3.442	3.7	981.412	2413.83	3.7
17	3	1	3	66.587	2060.07	3358.96	66.587	3.442	132.499	2612.07	3.442	3.7	127.599	2439.46	3.7
17	3	2	3	66.587	3823.51	3358.96	66.587	3.442	2060.07	2612.07	3.442	3.7	132.499	2439.46	3.7
17	3	3	3	66.587	2617.11	3358.96	66.587	3.442	973.352	2612.07	3.442	3.7	981.412	2439.46	3.7
18	1	1	1	6.317	32.624	63.995	6.317	2.268	4.361	16.06	2.268	2.349	4.035	14.155	2.349
18	1	2	1	6.317	239.456	63.995	6.317	2.268	32.624	16.06	2.268	2.349	4.361	14.155	2.349
18	1	3	1	6.317	46.7	63.995	6.317	2.268	6.41	16.06	2.268	2.349	6.981	14.155	2.349
18	1	1	2	6.317	32.624	217.709	6.317	2.268	4.361	63.995	2.268	2.349	4.035	16.06	2.349
18	1	2	2	6.317	239.456	217.709	6.317	2.268	32.624	63.995	2.268	2.349	4.361	16.06	2.349
18	1	3	2	6.317	46.7	217.709	6.317	2.268	6.41	63.995	2.268	2.349	6.981	16.06	2.349
18	1	1	3	6.317	32.624	73.277	6.317	2.268	4.361	26.975	2.268	2.349	4.035	21.041	2.349
18	1	2	3	6.317	239.456	73.277	6.317	2.268	32.624	26.975	2.268	2.349	4.361	21.041	2.349
18	1	3	3	6.317	46.7	73.277	6.317	2.268	6.41	26.975	2.268	2.349	6.981	21.041	2.349
18	2	1	1	144.156	32.624	63.995	32.624	6.317	4.361	16.06	4.361	2.268	4.035	14.155	2.268
18	2	2	1	144.156	239.456	63.995	63.995	6.317	32.624	16.06	6.317	2.268	4.361	14.155	2.268
18	2	3	1	144.156	46.7	63.995	46.7	6.317	6.41	16.06	6.317	2.268	6.981	14.155	2.268
18	2	1	2	144.156	32.624	217.709	32.624	6.317	4.361	63.995	4.361	2.268	4.035	16.06	2.268
18	2	2	2	144.156	239.456	217.709	144.156	6.317	32.624	63.995	6.317	2.268	4.361	16.06	2.268
18	2	3	2	144.156	46.7	217.709	46.7	6.317	6.41	63.995	6.317	2.268	6.981	16.06	2.268
18	2	1	3	144.156	32.624	73.277	32.624	6.317	4.361	26.975	4.361	2.268	4.035	21.041	2.268
18	2	2	3	144.156	239.456	73.277	73.277	6.317	32.624	26.975	6.317	2.268	4.361	21.041	2.268
18	2	3	3	144.156	46.7	73.277	46.7	6.317	6.41	26.975	6.317	2.268	6.981	21.041	2.268
18	3	1	1	15.161	32.624	63.995	15.161	3.369	4.361	16.06	3.369	3.045	4.035	14.155	3.045
18	3	2	1	15.161	239.456	63.995	15.161	3.369	32.624	16.06	3.369	3.045	4.361	14.155	3.045
18	3	3	1	15.161	46.7	63.995	15.161	3.369	6.41	16.06	3.369	3.045	6.981	14.155	3.045
18	3	1	2	15.161	32.624	217.709	15.161	3.369	4.361	63.995	3.369	3.045	4.035	16.06	3.045
18	3	2	2	15.161	239.456	217.709	15.161	3.369	32.624	63.995	3.369	3.045	4.361	16.06	3.045
18	3	3	2	15.161	46.7	217.709	15.161	3.369	6.41	63.995	3.369	3.045	6.981	16.06	3.045
18	3	1	3	15.161	32.624	73.277	15.161	3.369	4.361	26.975	3.369	3.045	4.035	21.041	3.045
18	3	2	3	15.161	239.456	73.277	15.161	3.369	32.624	26.975	3.369	3.045	4.361	21.041	3.045
18	3	3	3	15.161	46.7	73.277	15.161	3.369	6.41	26.975	3.369	3.045	6.981	21.041	3.045
19	1	1	1	425.14	906.085	1499.43	425.14	4.043	84.65	1055.27	4.043	4.022	114.893	900.417	4.022
19	1	2	1	425.14	2155.15	1499.43	425.14	4.043	906.085	1055.27	4.043	4.022	84.65	900.417	4.022
19	1	3	1	425.14	1620.92	1499.43	425.14	4.043	442.665	1055.27	4.043	4.022	415.542	900.417	4.022
19	1	1	2	425.14	906.085	2292.96	425.14	4.043	84.65	1499.43	4.043	4.022	114.893	1055.27	4.022
19	1	2	2	425.14	2155.15	2292.96	425.14	4.043	906.085	1499.43	4.043	4.022	84.65	1055.27	4.022
19	1	3	2	425.14	1620.92	2292.96	425.14	4.043	442.665	1499.43	4.043	4.022	415.542	1055.27	4.022
19	1	1	3	425.14	906.085	1842.48	425.14	4.043	84.65	1066.51	4.043	4.022	114.893	1318.06	4.022
19	1	2	3	425.14	2155.15	1842.48	425.14	4.043	906.085	1066.51	4.043	4.022	84.65	1318.06	4.022
19	1	3	3	425.14	1620.92	1842.48	425.14	4.043	442.665	1066.51	4.043	4.022	415.542	1318.06	4.022
19	2	1	1	2290.61	906.085	1499.43	906.085	425.14	84.65	1055.27	84.65	4.043	114.893	900.417	4.043
19	2	2	1	2290.61	2155.15	1499.43	1499.43	425.14	906.085	1055.27	425.14	4.043	84.65	900.417	4.043
19	2	3	1	2290.61	1620.92	1499.43	1499.43	425.14	442.665	1055.27	425.14	4.043	415.542	900.417	4.043
19	2	1	2	2290.61	906.085	2292.96	906.085	425.14	84.65	1499.43	84.65	4.043	114.893	1055.27	4.043
19	2	2	2	2290.61	2155.15	2292.96	2155.15	425.14	906.085	1499.43	425.14	4.043	84.65	1055.27	4.043
19	2	3	2	2290.61	1620.92	2292.96	1620.92	425.14	442.665	1499.43	425.14	4.043	415.542	1055.27	4.043
19	2	1	3	2290.61	906.085	1842.48	906.085	425.14	84.65	1066.51	84.65	4.043	114.893	1318.06	4.043
19	2	2	3	2290.61	2155.15	1842.48	1842.48	425.14	906.085	1066.51	425.14	4.043	84.65	1318.06	4.043
19	2	3	3	2290.61	1620.92	1842.48	1620.92	425.14	442.665	1066.51	425.14	4.043	415.542	1318.06	4.043
19	3	1	1	788.656	906.085	1499.43	788.656	19.582	84.65	1055.27	19.582	24.545	114.893	900.417	24.545
19	3	2	1	788.656	2155.15	1499.43	788.656	19.582	906.085	1055.27	19.582	24.545	84.65	900.417	24.545
19	3	3	1	788.656	1620.92	1499.43	788.656	19.582	442.665	1055.27	19.582	24.545	415.542	900.417	24.545
19	3	1	2	788.656	906.085	2292.96	788.656	19.582	84.65	1499.43	19.582	24.545	114.893	1055.27	24.545
19	3	2	2	788.656	2155.15	2292.96	788.656	19.582	906.085	1499.43	19.582	24.545	84.65	1055.27	24.545
19	3	3	2	788.656	1620.92	2292.96	788.656	19.582	442.665	1499.43	19.582	24.545	415.542	1055.27	24.545
19	3	1	3	788.656	906.085	1842.48	788.656	19.582	84.65	1066.51	19.582	24.545	114.893	1318.06	24.545
19	3	2	3	788.656	2155.15	1842.48	788.656	19.582	906.085	1066.51	19.582	24.545	84.65	1318.06	24.545
19	3	3	3	788.656	1620.92	1842.48	788.656	19.582	442.665	1066.51	19.582	24.545	415.542	1318.06	24.545
20	1	1	1	50.951	328.161	638.072	50.951	2.835	13.714	254.229	2.835	2.79	21.979	203.26	2.79
20	1	2	1	50.951	1203.5	638.072	50.951	2.835	328.161	254.229	2.835	2.79	13.714	203.26	2.79
20	1	3	1	50.951	484.635	638.072	50.951	2.835	80.436	254.229	2.835	2.79	69.046	203.26	2.79
20	1	1	2	50.951	328.161	1268.59	50.951	2.835	13.714	638.072	2.835	2.79	21.979	254.229	2.79
20	1	2	2	50.951	1203.5	1268.59	50.951	2.835	328.161	638.072	2.835	2.79	13.714	254.229	2.79
20	1	3	2	50.951	484.635	1268.59	50.951	2.835	80.436	638.072	2.835	2.79	69.046	254.229	2.79
20	1	1	3	50.951	328.161	721.159	50.951	2.835	13.714	382.195	2.835	2.79	21.979	407.584	2.79
20	1	2	3	50.951	1203.5	721.159	50.951	2.835	328.161	382.195	2.835	2.79	13.714	407.584	2.79
20	1	3	3	50.951	484.635	721.159	50.951	2.835	80.436	382.195	2.835	2.79	69.046	407.584	2.79
20	2	1	1	1116.32	328.161	638.072	328.161	50.951	13.714	254.229	13.714	2.835	21.979	203.26	2.835
20	2	2	1	1116.32	1203.5	638.072	638.072	50.951	328.161	254.229	50.951	2.835	13.714	203.26	2.835
20	2	3	1	1116.32	484.635	638.072	484.635	50.951	80.436	254.229	50.951	2.835	69.046	203.26	2.835
20	2	1	2	1116.32	328.161	1268.59	328.161	50.951	13.714	638.072	13.714	2.835	21.979	254.229	2.835
20	2	2	2	1116.32	1203.5	1268.59	1116.32	50.951	328.161	638.072	50.951	2.835	13.714	254.229	2.835
20	2	3	2	1116.32	484.635	1268.59	484.635	50.951	80.436	638.072	50.951	2.835	69.046	254.229	2.835
20	2	1	3	1116.32	328.161	721.159	328.161	50.951	13.714	382.195	13.714	2.835	21.979	407.584	2.835
20	2	2	3	1116.32	1203.5	721.159	721.159	50.951	328.161	382.195	50.951	2.835	13.714	407.584	2.835
20	2	3	3	1116.32	484.635	721.159	484.635	50.951	80.436	382.195	50.951	2.835	69.046	407.584	2.835
20	3	1	1	174.497	328.161	638.072	174.497	5.871	13.714	254.229	5.871	6.357	21.979	203.26	6.357
20	3	2	1	174.497	1203.5	638.072	174.497	5.871	328.161	254.229	5.871	6.357	13.714	203.26	6.357
20	3	3	1	174.497	484.635	638.072	174.497	5.871	80.436	254.229	5.871	6.357	69.046	203.26	6.357
20	3	1	2	174.497	328.161	1268.59	174.497	5.871	13.714	638.072	5.871	6.357	21.979	254.229	6.357
20	3	2	2	174.497	1203.5	1268.59	174.497	5.871	328.161	638.072	5.871	6.357	13.714	254.229	6.357
20	3	3	2	174.497	484.635	1268.59	174.497	5.871	80.436	638.072	5.871	6.357	69.046	254.229	6.357
20	3	1	3	174.497	328.161	721.159	174.497	5.871	13.714	382.195	5.871	6.357	21.979	407.584	6.357
20	3	2	3	174.497	1203.5	721.159	174.497	5.871	328.161	382.195	5.871	6.357	13.714	407.584	6.357
20	3	3	3	174.497	484.635	721.159	174.497	5.871	80.436	382.195	5.871	6.357	69.046	407.584	6.357
21	1	1	1	707.616	336.428	1315.34	336.428	63.702	3.386	715.908	3.386	46.07	3.193	629.628	3.193
21	1	2	1	707.616	1618.78	1315.34	707.616	63.702	336.428	715.908	63.702	46.07	3.386	629.628	3.386
21	1	3	1	707.616	655.804	1315.34	655.804	63.702	33.708	715.908	33.708	46.07	20.553	629.628	20.553
21	1	1	2	707.616	336.428	1799.9	336.428	63.702	3.386	1315.34	3.386	46.07	3.193	715.908	3.193
21	1	2	2	707.616	1618.78	1799.9	707.616	63.702	336.428	1315.34	63.702	46.07	3.386	715.908	3.386
21	1	3	2	707.616	655.804	1799.9	655.804	63.702	33.708	1315.34	33.708	46.07	20.553	715.908	20.553
21	1	1	3	707.616	336.428	1411.43	336.428	63.702	3.386	930.611	3.386	46.07	3.193	922.634	3.193
21	1	2	3	707.616	1618.78	1411.43	707.616	63.702	336.428	930.611	63.702	46.07	3.386	922.634	3.386
21	1	3	3	707.616	655.804	1411.43	655.804	63.702	33.708	930.611	33.708	46.07	20.553	922.634	20.553
21	2	1	1	1922.33	336.428	1315.34	336.428	707.616	3.386	715.908	3.386	63.702	3.193	629.628	3.193
21	2	2	1	1922.33	1618.78	1315.34	1315.34	707.616	336.428	715.908	336.428	63.702	3.386	629.628	3.386
21	2	3	1	1922.33	655.804	1315.34	655.804	707.616	33.708	715.908	33.708	63.702	20.553	629.628	20.553
21	2	1	2	1922.33	336.428	1799.9	336.428	707.616	3.386	1315.34	3.386	63.702	3.193	715.908	3.193
21	2	2	2	1922.33	1618.78	1799.9	1618.78	707.616	336.428	1315.34	336.428	63.702	3.386	715.908	3.386
21	2	3	2	1922.33	655.804	1799.9	655.804	707.616	33.708	1315.34	33.708	63.702	20.553	715.908	20.553
21	2	1	3	1922.33	336.428	1411.43	336.428	707.616	3.386	930.611	3.386	63.702	3.193	922.634	3.193
21	2	2	3	1922.33	1618.78	1411.43	1411.43	707.616	336.428	930.611	336.428	63.702	3.386	922.634	3.386
21	2	3	3	1922.33	655.804	1411.43	655.804	707.616	33.708	930.611	33.708	63.702	20.553	922.634	20.553
21	3	1	1	1090.18	336.428	1315.34	336.428	287.189	3.386	715.908	3.386	209.702	3.193	629.628	3.193
21	3	2	1	1090.18	1618.78	1315.34	1090.18	287.189	336.428	715.908	287.189	209.702	3.386	629.628	3.386
21	3	3	1	1090.18	655.804	1315.34	655.804	287.189	33.708	715.908	33.708	209.702	20.553	629.628	20.553
21	3	1	2	1090.18	336.428	1799.9	336.428	287.189	3.386	1315.34	3.386	209.702	3.193	715.908	3.193
21	3	2	2	1090.18	1618.78	1799.9	1090.18	287.189	336.428	1315.34	287.189	209.702	3.386	715.908	3.386
21	3	3	2	1090.18	655.804	1799.9	655.804	287.189	33.708	1315.34	33.708	209.702	20.553	715.908	20.553
21	3	1	3	1090.18	336.428	1411.43	336.428	287.189	3.386	930.611	3.386	209.702	3.193	922.634	3.193
21	3	2	3	1090.18	1618.78	1411.43	1090.18	287.189	336.428	930.611	287.189	209.702	3.386	922.634	3.386
21	3	3	3	1090.18	655.804	1411.43	655.804	287.189	33.708	930.611	33.708	209.702	20.553	922.634	20.553
22	1	1	1	1043.15	404.261	1484.53	404.261	81.346	4.536	899.138	4.536	73.911	4.258	913.887	4.258
22	1	2	1	1043.15	2058.13	1484.53	1043.15	81.346	404.261	899.138	81.346	73.911	4.536	913.887	4.536
22	1	3	1	1043.15	790.657	1484.53	790.657	81.346	67.439	899.138	67.439	73.911	44.218	913.887	44.218
22	1	1	2	1043.15	404.261	2130.84	404.261	81.346	4.536	1484.53	4.536	73.911	4.258	899.138	4.258
22	1	2	2	1043.15	2058.13	2130.84	1043.15	81.346	404.261	1484.53	81.346	73.911	4.536	899.138	4.536
22	1	3	2	1043.15	790.657	2130.84	790.657	81.346	67.439	1484.53	67.439	73.911	44.218	899.138	44.218
22	1	1	3	1043.15	404.261	1753.72	404.261	81.346	4.536	1245.31	4.536	73.911	4.258	1044.56	4.258
22	1	2	3	1043.15	2058.13	1753.72	1043.15	81.346	404.261	1245.31	81.346	73.911	4.536	1044.56	4.536
22	1	3	3	1043.15	790.657	1753.72	790.657	81.346	67.439	1245.31	67.439	73.911	44.218	1044.56	44.218
22	2	1	1	2152.52	404.261	1484.53	404.261	1043.15	4.536	899.138	4.536	81.346	4.258	913.887	4.258
22	2	2	1	2152.52	2058.13	1484.53	1484.53	1043.15	404.261	899.138	404.261	81.346	4.536	913.887	4.536
22	2	3	1	2152.52	790.657	1484.53	790.657	1043.15	67.439	899.138	67.439	81.346	44.218	913.887	44.218
22	2	1	2	2152.52	404.261	2130.84	404.261	1043.15	4.536	1484.53	4.536	81.346	4.258	899.138	4.258
22	2	2	2	2152.52	2058.13	2130.84	2058.13	1043.15	404.261	1484.53	404.261	81.346	4.536	899.138	4.536
22	2	3	2	2152.52	790.657	2130.84	790.657	1043.15	67.439	1484.53	67.439	81.346	44.218	899.138	44.218
22	2	1	3	2152.52	404.261	1753.72	404.261	1043.15	4.536	1245.31	4.536	81.346	4.258	1044.56	4.258
22	2	2	3	2152.52	2058.13	1753.72	1753.72	1043.15	404.261	1245.31	404.261	81.346	4.536	1044.56	4.536
22	2	3	3	2152.52	790.657	1753.72	790.657	1043.15	67.439	1245.31	67.439	81.346	44.218	1044.56	44.218
22	3	1	1	1130.42	404.261	1484.53	404.261	357.248	4.536	899.138	4.536	384.909	4.258	913.887	4.258
22	3	2	1	1130.42	2058.13	1484.53	1130.42	357.248	404.261	899.138	357.248	384.909	4.536	913.887	4.536
22	3	3	1	1130.42	790.657	1484.53	790.657	357.248	67.439	899.138	67.439	384.909	44.218	913.887	44.218
22	3	1	2	1130.42	404.261	2130.84	404.261	357.248	4.536	1484.53	4.536	384.909	4.258	899.138	4.258
22	3	2	2	1130.42	2058.13	2130.84	1130.42	357.248	404.261	1484.53	357.248	384.909	4.536	899.138	4.536
22	3	3	2	1130.42	790.657	2130.84	790.657	357.248	67.439	1484.53	67.439	384.909	44.218	899.138	44.218
22	3	1	3	1130.42	404.261	1753.72	404.261	357.248	4.536	1245.31	4.536	384.909	4.258	1044.56	4.258
22	3	2	3	1130.42	2058.13	1753.72	1130.42	357.248	404.261	1245.31	357.248	384.909	4.536	1044.56	4.536
22	3	3	3	1130.42	790.657	1753.72	790.657	357.248	67.439	1245.31	67.439	384.909	44.218	1044.56	44.218
23	1	1	1	4308.06	3603.27	4644.15	3603.27	2394.85	541.757	4174.24	541.757	2393.01	521.984	4309.76	521.984
23	1	2	1	4308.06	5348.34	4644.15	4308.06	2394.85	3603.27	4174.24	2394.85	2393.01	541.757	4309.76	541.757
23	1	3	1	4308.06	3999.92	4644.15	3999.92	2394.85	2109.18	4174.24	2109.18	2393.01	2014.23	4309.76	2014.23
23	1	1	2	4308.06	3603.27	5340.24	3603.27	2394.85	541.757	4644.15	541.757	2393.01	521.984	4174.24	521.984
23	1	2	2	4308.06	5348.34	5340.24	4308.06	2394.85	3603.27	4644.15	2394.85	2393.01	541.757	4174.24	541.757
23	1	3	2	4308.06	3999.92	5340.24	3999.92	2394.85	2109.18	4644.15	2109.18	2393.01	2014.23	4174.24	2014.23
23	1	1	3	4308.06	3603.27	4908.16	3603.27	2394.85	541.757	4512.72	541.757	2393.01	521.984	4536.32	521.984
23	1	2	3	4308.06	5348.34	4908.16	4308.06	2394.85	3603.27	4512.72	2394.85	2393.01	541.757	4536.32	541.757
23	1	3	3	4308.06	3999.92	4908.16	3999.92	2394.85	2109.18	4512.72	2109.18	2393.01	2014.23	4536.32	2014.23
23	2	1	1	5344.22	3603.27	4644.15	3603.27	4308.06	541.757	4174.24	541.757	2394.85	521.984	4309.76	521.984
23	2	2	1	5344.22	5348.34	4644.15	4644.15	4308.06	3603.27	4174.24	3603.27	2394.85	541.757	4309.76	541.757
23	2	3	1	5344.22	3999.92	4644.15	3999.92	4308.06	2109.18	4174.24	2109.18	2394.85	2014.23	4309.76	2014.23
23	2	1	2	5344.22	3603.27	5340.24	3603.27	4308.06	541.757	4644.15	541.757	2394.85	521.984	4174.24	521.984
23	2	2	2	5344.22	5348.34	5340.24	5340.24	4308.06	3603.27	4644.15	3603.27	2394.85	541.757	4174.24	541.757
23	2	3	2	5344.22	3999.92	5340.24	3999.92	4308.06	2109.18	4644.15	2109.18	2394.85	2014.23	4174.24	2014.23
23	2	1	3	5344.22	3603.27	4908.16	3603.27	4308.06	541.757	4512.72	541.757	2394.85	521.984	4536.32	521.984
23	2	2	3	5344.22	5348.34	4908.16	4908.16	4308.06	3603.27	4512.72	3603.27	2394.85	541.757	4536.32	541.757
23	2	3	3	5344.22	3999.92	4908.16	3999.92	4308.06	2109.18	4512.72	2109.18	2394.85	2014.23	4536.32	2014.23
23	3	1	1	4721.87	3603.27	4644.15	3603.27	3223.89	541.757	4174.24	541.757	3381.33	521.984	4309.76	521.984
23	3	2	1	4721.87	5348.34	4644.15	4644.15	3223.89	3603.27	4174.24	3223.89	3381.33	541.757	4309.76	541.757
23	3	3	1	4721.87	3999.92	4644.15	3999.92	3223.89	2109.18	4174.24	2109.18	3381.33	2014.23	4309.76	2014.23
23	3	1	2	4721.87	3603.27	5340.24	3603.27	3223.89	541.757	4644.15	541.757	3381.33	521.984	4174.24	521.984
23	3	2	2	4721.87	5348.34	5340.24	4721.87	3223.89	3603.27	4644.15	3223.89	3381.33	541.757	4174.24	541.757
23	3	3	2	4721.87	3999.92	5340.24	3999.92	3223.89	2109.18	4644.15	2109.18	3381.33	2014.23	4174.24	2014.23
23	3	1	3	4721.87	3603.27	4908.16	3603.27	3223.89	541.757	4512.72	541.757	3381.33	521.984	4536.32	521.984
23	3	2	3	4721.87	5348.34	4908.16	4721.87	3223.89	3603.27	4512.72	3223.89	3381.33	541.757	4536.32	541.757
23	3	3	3	4721.87	3999.92	4908.16	3999.92	3223.89	2109.18	4512.72	2109.18	3381.33	2014.23	4536.32	2014.23
24	1	1	1	26.293	13.202	103.049	13.202	3.904	2.112	28.976	2.112	4.033	2.137	41.863	2.137
24	1	2	1	26.293	269.84	103.049	26.293	3.904	13.202	28.976	3.904	4.033	2.112	41.863	2.112
24	1	3	1	26.293	28.391	103.049	26.293	3.904	3.414	28.976	3.414	4.033	3.36	41.863	3.36
24	1	1	2	26.293	13.202	302.106	13.202	3.904	2.112	103.049	2.112	4.033	2.137	28.976	2.137
24	1	2	2	26.293	269.84	302.106	26.293	3.904	13.202	103.049	3.904	4.033	2.112	28.976	2.112
24	1	3	2	26.293	28.391	302.106	26.293	3.904	3.414	103.049	3.414	4.033	3.36	28.976	3.36
24	1	1	3	26.293	13.202	178.78	13.202	3.904	2.112	52.979	2.112	4.033	2.137	43.875	2.137
24	1	2	3	26.293	269.84	178.78	26.293	3.904	13.202	52.979	3.904	4.033	2.112	43.875	2.112
24	1	3	3	26.293	28.391	178.78	26.293	3.904	3.414	52.979	3.414	4.033	3.36	43.875	3.36
24	2	1	1	293.831	13.202	103.049	13.202	26.293	2.112	28.976	2.112	3.904	2.137	41.863	2.137
24	2	2	1	293.831	269.84	103.049	103.049	26.293	13.202	28.976	13.202	3.904	2.112	41.863	2.112
24	2	3	1	293.831	28.391	103.049	28.391	26.293	3.414	28.976	3.414	3.904	3.36	41.863	3.36
24	2	1	2	293.831	13.202	302.106	13.202	26.293	2.112	103.049	2.112	3.904	2.137	28.976	2.137
24	2	2	2	293.831	269.84	302.106	269.84	26.293	13.202	103.049	13.202	3.904	2.112	28.976	2.112
24	2	3	2	293.831	28.391	302.106	28.391	26.293	3.414	103.049	3.414	3.904	3.36	28.976	3.36
24	2	1	3	293.831	13.202	178.78	13.202	26.293	2.112	52.979	2.112	3.904	2.137	43.875	2.137
24	2	2	3	293.831	269.84	178.78	178.78	26.293	13.202	52.979	13.202	3.904	2.112	43.875	2.112
24	2	3	3	293.831	28.391	178.78	28.391	26.293	3.414	52.979	3.414	3.904	3.36	43.875	3.36
24	3	1	1	71.259	13.202	103.049	13.202	7.914	2.112	28.976	2.112	8.466	2.137	41.863	2.137
24	3	2	1	71.259	269.84	103.049	71.259	7.914	13.202	28.976	7.914	8.466	2.112	41.863	2.112
24	3	3	1	71.259	28.391	103.049	28.391	7.914	3.414	28.976	3.414	8.466	3.36	41.863	3.36
24	3	1	2	71.259	13.202	302.106	13.202	7.914	2.112	103.049	2.112	8.466	2.137	28.976	2.137
24	3	2	2	71.259	269.84	302.106	71.259	7.914	13.202	103.049	7.914	8.466	2.112	28.976	2.112
24	3	3	2	71.259	28.391	302.106	28.391	7.914	3.414	103.049	3.414	8.466	3.36	28.976	3.36
24	3	1	3	71.259	13.202	178.78	13.202	7.914	2.112	52.979	2.112	8.466	2.137	43.875	2.137
24	3	2	3	71.259	269.84	178.78	71.259	7.914	13.202	52.979	7.914	8.466	2.112	43.875	2.112
24	3	3	3	71.259	28.391	178.78	28.391	7.914	3.414	52.979	3.414	8.466	3.36	43.875	3.36
25	1	1	1	101.926	26.953	298.711	26.953	7.034	2.511	85.572	2.511	7.487	2.47	104.047	2.47
25	1	2	1	101.926	646.556	298.711	101.926	7.034	26.953	85.572	7.034	7.487	2.511	104.047	2.511
25	1	3	1	101.926	64.244	298.711	64.244	7.034	4.89	85.572	4.89	7.487	3.656	104.047	3.656
25	1	1	2	101.926	26.953	608.131	26.953	7.034	2.511	298.711	2.511	7.487	2.47	85.572	2.47
25	1	2	2	101.926	646.556	608.131	101.926	7.034	26.953	298.711	7.034	7.487	2.511	85.572	2.511
25	1	3	2	101.926	64.244	608.131	64.244	7.034	4.89	298.711	4.89	7.487	3.656	85.572	3.656
25	1	1	3	101.926	26.953	370.838	26.953	7.034	2.511	150.159	2.511	7.487	2.47	171.531	2.47
25	1	2	3	101.926	646.556	370.838	101.926	7.034	26.953	150.159	7.034	7.487	2.511	171.531	2.511
25	1	3	3	101.926	64.244	370.838	64.244	7.034	4.89	150.159	4.89	7.487	3.656	171.531	3.656
25	2	1	1	649.242	26.953	298.711	26.953	101.926	2.511	85.572	2.511	7.034	2.47	104.047	2.47
25	2	2	1	649.242	646.556	298.711	298.711	101.926	26.953	85.572	26.953	7.034	2.511	104.047	2.511
25	2	3	1	649.242	64.244	298.711	64.244	101.926	4.89	85.572	4.89	7.034	3.656	104.047	3.656
25	2	1	2	649.242	26.953	608.131	26.953	101.926	2.511	298.711	2.511	7.034	2.47	85.572	2.47
25	2	2	2	649.242	646.556	608.131	608.131	101.926	26.953	298.711	26.953	7.034	2.511	85.572	2.511
25	2	3	2	649.242	64.244	608.131	64.244	101.926	4.89	298.711	4.89	7.034	3.656	85.572	3.656
25	2	1	3	649.242	26.953	370.838	26.953	101.926	2.511	150.159	2.511	7.034	2.47	171.531	2.47
25	2	2	3	649.242	646.556	370.838	370.838	101.926	26.953	150.159	26.953	7.034	2.511	171.531	2.511
25	2	3	3	649.242	64.244	370.838	64.244	101.926	4.89	150.159	4.89	7.034	3.656	171.531	3.656
25	3	1	1	218.159	26.953	298.711	26.953	19.847	2.511	85.572	2.511	24.339	2.47	104.047	2.47
25	3	2	1	218.159	646.556	298.711	218.159	19.847	26.953	85.572	19.847	24.339	2.511	104.047	2.511
25	3	3	1	218.159	64.244	298.711	64.244	19.847	4.89	85.572	4.89	24.339	3.656	104.047	3.656
25	3	1	2	218.159	26.953	608.131	26.953	19.847	2.511	298.711	2.511	24.339	2.47	85.572	2.47
25	3	2	2	218.159	646.556	608.131	218.159	19.847	26.953	298.711	19.847	24.339	2.511	85.572	2.511
25	3	3	2	218.159	64.244	608.131	64.244	19.847	4.89	298.711	4.89	24.339	3.656	85.572	3.656
25	3	1	3	218.159	26.953	370.838	26.953	19.847	2.511	150.159	2.511	24.339	2.47	171.531	2.47
25	3	2	3	218.159	646.556	370.838	218.159	19.847	26.953	150.159	19.847	24.339	2.511	171.531	2.511
25	3	3	3	218.159	64.244	370.838	64.244	19.847	4.89	150.159	4.89	24.339	3.656	171.531	3.656
26	1	1	1	2018.68	1423.36	2458.68	1423.36	423.512	17.208	2005.54	17.208	486.615	13.432	1955.29	13.432
26	1	2	1	2018.68	3253.93	2458.68	2018.68	423.512	1423.36	2005.54	423.512	486.615	17.208	1955.29	17.208
26	1	3	1	2018.68	1937.7	2458.68	1937.7	423.512	357.297	2005.54	357.297	486.615	351.641	1955.29	351.641
26	1	1	2	2018.68	1423.36	3285.46	1423.36	423.512	17.208	2458.68	17.208	486.615	13.432	2005.54	13.432
26	1	2	2	2018.68	3253.93	3285.46	2018.68	423.512	1423.36	2458.68	423.512	486.615	17.208	2005.54	17.208
26	1	3	2	2018.68	1937.7	3285.46	1937.7	423.512	357.297	2458.68	357.297	486.615	351.641	2005.54	351.641
26	1	1	3	2018.68	1423.36	2693.91	1423.36	423.512	17.208	2029.62	17.208	486.615	13.432	2164.81	13.432
26	1	2	3	2018.68	3253.93	2693.91	2018.68	423.512	1423.36	2029.62	423.512	486.615	17.208	2164.81	17.208
26	1	3	3	2018.68	1937.7	2693.91	1937.7	423.512	357.297	2029.62	357.297	486.615	351.641	2164.81	351.641
26	2	1	1	3549.22	1423.36	2458.68	1423.36	2018.68	17.208	2005.54	17.208	423.512	13.432	1955.29	13.432
26	2	2	1	3549.22	3253.93	2458.68	2458.68	2018.68	1423.36	2005.54	1423.36	423.512	17.208	1955.29	17.208
26	2	3	1	3549.22	1937.7	2458.68	1937.7	2018.68	357.297	2005.54	357.297	423.512	351.641	1955.29	351.641
26	2	1	2	3549.22	1423.36	3285.46	1423.36	2018.68	17.208	2458.68	17.208	423.512	13.432	2005.54	13.432
26	2	2	2	3549.22	3253.93	3285.46	3253.93	2018.68	1423.36	2458.68	1423.36	423.512	17.208	2005.54	17.208
26	2	3	2	3549.22	1937.7	3285.46	1937.7	2018.68	357.297	2458.68	357.297	423.512	351.641	2005.54	351.641
26	2	1	3	3549.22	1423.36	2693.91	1423.36	2018.68	17.208	2029.62	17.208	423.512	13.432	2164.81	13.432
26	2	2	3	3549.22	3253.93	2693.91	2693.91	2018.68	1423.36	2029.62	1423.36	423.512	17.208	2164.81	17.208
26	2	3	3	3549.22	1937.7	2693.91	1937.7	2018.68	357.297	2029.62	357.297	423.512	351.641	2164.81	351.641
26	3	1	1	2487.56	1423.36	2458.68	1423.36	1106.07	17.208	2005.54	17.208	1132.91	13.432	1955.29	13.432
26	3	2	1	2487.56	3253.93	2458.68	2458.68	1106.07	1423.36	2005.54	1106.07	1132.91	17.208	1955.29	17.208
26	3	3	1	2487.56	1937.7	2458.68	1937.7	1106.07	357.297	2005.54	357.297	1132.91	351.641	1955.29	351.641
26	3	1	2	2487.56	1423.36	3285.46	1423.36	1106.07	17.208	2458.68	17.208	1132.91	13.432	2005.54	13.432
26	3	2	2	2487.56	3253.93	3285.46	2487.56	1106.07	1423.36	2458.68	1106.07	1132.91	17.208	2005.54	17.208
26	3	3	2	2487.56	1937.7	3285.46	1937.7	1106.07	357.297	2458.68	357.297	1132.91	351.641	2005.54	351.641
26	3	1	3	2487.56	1423.36	2693.91	1423.36	1106.07	17.208	2029.62	17.208	1132.91	13.432	2164.81	13.432
26	3	2	3	2487.56	3253.93	2693.91	2487.56	1106.07	1423.36	2029.62	1106.07	1132.91	17.208	2164.81	17.208
26	3	3	3	2487.56	1937.7	2693.91	1937.7	1106.07	357.297	2029.62	357.297	1132.91	351.641	2164.81	351.641
27	1	1	1	248.446	71.592	501.592	71.592	9.339	3.054	277.575	3.054	11.683	3.012	228.15	3.012
27	1	2	1	248.446	1011.08	501.592	248.446	9.339	71.592	277.575	9.339	11.683	3.054	228.15	3.054
27	1	3	1	248.446	179.299	501.592	179.299	9.339	7.249	277.575	7.249	11.683	5.028	228.15	5.028
27	1	1	2	248.446	71.592	1088.65	71.592	9.339	3.054	501.592	3.054	11.683	3.012	277.575	3.012
27	1	2	2	248.446	1011.08	1088.65	248.446	9.339	71.592	501.592	9.339	11.683	3.054	277.575	3.054
27	1	3	2	248.446	179.299	1088.65	179.299	9.339	7.249	501.592	7.249	11.683	5.028	277.575	5.028
27	1	1	3	248.446	71.592	643.515	71.592	9.339	3.054	261.572	3.054	11.683	3.012	326.968	3.012
27	1	2	3	248.446	1011.08	643.515	248.446	9.339	71.592	261.572	9.339	11.683	3.054	326.968	3.054
27	1	3	3	248.446	179.299	643.515	179.299	9.339	7.249	261.572	7.249	11.683	5.028	326.968	5.028
27	2	1	1	998.475	71.592	501.592	71.592	248.446	3.054	277.575	3.054	9.339	3.012	228.15	3.012
27	2	2	1	998.475	1011.08	501.592	501.592	248.446	71.592	277.575	71.592	9.339	3.054	228.15	3.054
27	2	3	1	998.475	179.299	501.592	179.299	248.446	7.249	277.575	7.249	9.339	5.028	228.15	5.028
27	2	1	2	998.475	71.592	1088.65	71.592	248.446	3.054	501.592	3.054	9.339	3.012	277.575	3.012
27	2	2	2	998.475	1011.08	1088.65	998.475	248.446	71.592	501.592	71.592	9.339	3.054	277.575	3.054
27	2	3	2	998.475	179.299	1088.65	179.299	248.446	7.249	501.592	7.249	9.339	5.028	277.575	5.028
27	2	1	3	998.475	71.592	643.515	71.592	248.446	3.054	261.572	3.054	9.339	3.012	326.968	3.012
27	2	2	3	998.475	1011.08	643.515	643.515	248.446	71.592	261.572	71.592	9.339	3.054	326.968	3.054
27	2	3	3	998.475	179.299	643.515	179.299	248.446	7.249	261.572	7.249	9.339	5.028	326.968	5.028
27	3	1	1	391.869	71.592	501.592	71.592	49.888	3.054	277.575	3.054	44.057	3.012	228.15	3.012
27	3	2	1	391.869	1011.08	501.592	391.869	49.888	71.592	277.575	49.888	44.057	3.054	228.15	3.054
27	3	3	1	391.869	179.299	501.592	179.299	49.888	7.249	277.575	7.249	44.057	5.028	228.15	5.028
27	3	1	2	391.869	71.592	1088.65	71.592	49.888	3.054	501.592	3.054	44.057	3.012	277.575	3.012
27	3	2	2	391.869	1011.08	1088.65	391.869	49.888	71.592	501.592	49.888	44.057	3.054	277.575	3.054
27	3	3	2	391.869	179.299	1088.65	179.299	49.888	7.249	501.592	7.249	44.057	5.028	277.575	5.028
27	3	1	3	391.869	71.592	643.515	71.592	49.888	3.054	261.572	3.054	44.057	3.012	326.968	3.012
27	3	2	3	391.869	1011.08	643.515	391.869	49.888	71.592	261.572	49.888	44.057	3.054	326.968	3.054
27	3	3	3	391.869	179.299	643.515	179.299	49.888	7.249	261.572	7.249	44.057	5.028	326.968	5.028
28	1	1	1	2728.73	2078.7	3445.88	2078.7	1022.34	86.438	2770.29	86.438	1194.27	78.045	2891.99	78.045
28	1	2	1	2728.73	3947.57	3445.88	2728.73	1022.34	2078.7	2770.29	1022.34	1194.27	86.438	2891.99	86.438
28	1	3	1	2728.73	2823.2	3445.88	2728.73	1022.34	1000.63	2770.29	1000.63	1194.27	837.084	2891.99	837.084
28	1	1	2	2728.73	2078.7	3876.88	2078.7	1022.34	86.438	3445.88	86.438	1194.27	78.045	2770.29	78.045
28	1	2	2	2728.73	3947.57	3876.88	2728.73	1022.34	2078.7	3445.88	1022.34	1194.27	86.438	2770.29	86.438
28	1	3	2	2728.73	2823.2	3876.88	2728.73	1022.34	1000.63	3445.88	1000.63	1194.27	837.084	2770.29	837.084
28	1	1	3	2728.73	2078.7	3782.82	2078.7	1022.34	86.438	2872.25	86.438	1194.27	78.045	3071.49	78.045
28	1	2	3	2728.73	3947.57	3782.82	2728.73	1022.34	2078.7	2872.25	1022.34	1194.27	86.438	3071.49	86.438
28	1	3	3	2728.73	2823.2	3782.82	2728.73	1022.34	1000.63	2872.25	1000.63	1194.27	837.084	3071.49	837.084
28	2	1	1	4214	2078.7	3445.88	2078.7	2728.73	86.438	2770.29	86.438	1022.34	78.045	2891.99	78.045
28	2	2	1	4214	3947.57	3445.88	3445.88	2728.73	2078.7	2770.29	2078.7	1022.34	86.438	2891.99	86.438
28	2	3	1	4214	2823.2	3445.88	2823.2	2728.73	1000.63	2770.29	1000.63	1022.34	837.084	2891.99	837.084
28	2	1	2	4214	2078.7	3876.88	2078.7	2728.73	86.438	3445.88	86.438	1022.34	78.045	2770.29	78.045
28	2	2	2	4214	3947.57	3876.88	3876.88	2728.73	2078.7	3445.88	2078.7	1022.34	86.438	2770.29	86.438
28	2	3	2	4214	2823.2	3876.88	2823.2	2728.73	1000.63	3445.88	1000.63	1022.34	837.084	2770.29	837.084
28	2	1	3	4214	2078.7	3782.82	2078.7	2728.73	86.438	2872.25	86.438	1022.34	78.045	3071.49	78.045
28	2	2	3	4214	3947.57	3782.82	3782.82	2728.73	2078.7	2872.25	2078.7	1022.34	86.438	3071.49	86.438
28	2	3	3	4214	2823.2	3782.82	2823.2	2728.73	1000.63	2872.25	1000.63	1022.34	837.084	3071.49	837.084
28	3	1	1	3220.88	2078.7	3445.88	2078.7	2104.77	86.438	2770.29	86.438	1943.48	78.045	2891.99	78.045
28	3	2	1	3220.88	3947.57	3445.88	3220.88	2104.77	2078.7	2770.29	2078.7	1943.48	86.438	2891.99	86.438
28	3	3	1	3220.88	2823.2	3445.88	2823.2	2104.77	1000.63	2770.29	1000.63	1943.48	837.084	2891.99	837.084
28	3	1	2	3220.88	2078.7	3876.88	2078.7	2104.77	86.438	3445.88	86.438	1943.48	78.045	2770.29	78.045
28	3	2	2	3220.88	3947.57	3876.88	3220.88	2104.77	2078.7	3445.88	2078.7	1943.48	86.438	2770.29	86.438
28	3	3	2	3220.88	2823.2	3876.88	2823.2	2104.77	1000.63	3445.88	1000.63	1943.48	837.084	2770.29	837.084
28	3	1	3	3220.88	2078.7	3782.82	2078.7	2104.77	86.438	2872.25	86.438	1943.48	78.045	3071.49	78.045
28	3	2	3	3220.88	3947.57	3782.82	3220.88	2104.77	2078.7	2872.25	2078.7	1943.48	86.438	3071.49	86.438
28	3	3	3	3220.88	2823.2	3782.82	2823.2	2104.77	1000.63	2872.25	1000.63	1943.48	837.084	3071.49	837.084
29	1	1	1	399.156	117.654	673.977	117.654	11.415	2.953	397.736	2.953	12.098	2.957	334.279	2.957
29	1	2	1	399.156	1231.15	673.977	399.156	11.415	117.654	397.736	11.415	12.098	2.953	334.279	2.953
29	1	3	1	399.156	298.836	673.977	298.836	11.415	8.489	397.736	8.489	12.098	9.381	334.279	9.381
29	1	1	2	399.156	117.654	1422.41	117.654	11.415	2.953	673.977	2.953	12.098	2.957	397.736	2.957
29	1	2	2	399.156	1231.15	1422.41	399.156	11.415	117.654	673.977	11.415	12.098	2.953	397.736	2.953
29	1	3	2	399.156	298.836	1422.41	298.836	11.415	8.489	673.977	8.489	12.098	9.381	397.736	9.381
29	1	1	3	399.156	117.654	850.927	117.654	11.415	2.953	550.738	2.953	12.098	2.957	524.465	2.957
29	1	2	3	399.156	1231.15	850.927	399.156	11.415	117.654	550.738	11.415	12.098	2.953	524.465	2.953
29	1	3	3	399.156	298.836	850.927	298.836	11.415	8.489	550.738	8.489	12.098	9.381	524.465	9.381
29	2	1	1	1210.89	117.654	673.977	117.654	399.156	2.953	397.736	2.953	11.415	2.957	334.279	2.957
29	2	2	1	1210.89	1231.15	673.977	673.977	399.156	117.654	397.736	117.654	11.415	2.953	334.279	2.953
29	2	3	1	1210.89	298.836	673.977	298.836	399.156	8.489	397.736	8.489	11.415	9.381	334.279	9.381
29	2	1	2	1210.89	117.654	1422.41	117.654	399.156	2.953	673.977	2.953	11.415	2.957	397.736	2.957
29	2	2	2	1210.89	1231.15	1422.41	1210.89	399.156	117.654	673.977	117.654	11.415	2.953	397.736	2.953
29	2	3	2	1210.89	298.836	1422.41	298.836	399.156	8.489	673.977	8.489	11.415	9.381	397.736	9.381
29	2	1	3	1210.89	117.654	850.927	117.654	399.156	2.953	550.738	2.953	11.415	2.957	524.465	2.957
29	2	2	3	1210.89	1231.15	850.927	850.927	399.156	117.654	550.738	117.654	11.415	2.953	524.465	2.953
29	2	3	3	1210.89	298.836	850.927	298.836	399.156	8.489	550.738	8.489	11.415	9.381	524.465	9.381
29	3	1	1	619.061	117.654	673.977	117.654	106.131	2.953	397.736	2.953	101.081	2.957	334.279	2.957
29	3	2	1	619.061	1231.15	673.977	619.061	106.131	117.654	397.736	106.131	101.081	2.953	334.279	2.953
29	3	3	1	619.061	298.836	673.977	298.836	106.131	8.489	397.736	8.489	101.081	9.381	334.279	9.381
29	3	1	2	619.061	117.654	1422.41	117.654	106.131	2.953	673.977	2.953	101.081	2.957	397.736	2.957
29	3	2	2	619.061	1231.15	1422.41	619.061	106.131	117.654	673.977	106.131	101.081	2.953	397.736	2.953
29	3	3	2	619.061	298.836	1422.41	298.836	106.131	8.489	673.977	8.489	101.081	9.381	397.736	9.381
29	3	1	3	619.061	117.654	850.927	117.654	106.131	2.953	550.738	2.953	101.081	2.957	524.465	2.957
29	3	2	3	619.061	1231.15	850.927	619.061	106.131	117.654	550.738	106.131	101.081	2.953	524.465	2.953
29	3	3	3	619.061	298.836	850.927	298.836	106.131	8.489	550.738	8.489	101.081	9.381	524.465	9.381
30	1	1	1	298.098	114.423	613.744	114.423	12.839	3.021	286.346	3.021	10.202	2.937	361.092	2.937
30	1	2	1	298.098	1030.31	613.744	298.098	12.839	114.423	286.346	12.839	10.202	3.021	361.092	3.021
30	1	3	1	298.098	214.398	613.744	214.398	12.839	6.765	286.346	6.765	10.202	8.249	361.092	8.249
30	1	1	2	298.098	114.423	1226.37	114.423	12.839	3.021	613.744	3.021	10.202	2.937	286.346	2.937
30	1	2	2	298.098	1030.31	1226.37	298.098	12.839	114.423	613.744	12.839	10.202	3.021	286.346	3.021
30	1	3	2	298.098	214.398	1226.37	214.398	12.839	6.765	613.744	6.765	10.202	8.249	286.346	8.249
30	1	1	3	298.098	114.423	786.32	114.423	12.839	3.021	374.852	3.021	10.202	2.937	393.456	2.937
30	1	2	3	298.098	1030.31	786.32	298.098	12.839	114.423	374.852	12.839	10.202	3.021	393.456	3.021
30	1	3	3	298.098	214.398	786.32	214.398	12.839	6.765	374.852	6.765	10.202	8.249	393.456	8.249
30	2	1	1	1177.11	114.423	613.744	114.423	298.098	3.021	286.346	3.021	12.839	2.937	361.092	2.937
30	2	2	1	1177.11	1030.31	613.744	613.744	298.098	114.423	286.346	114.423	12.839	3.021	361.092	3.021
30	2	3	1	1177.11	214.398	613.744	214.398	298.098	6.765	286.346	6.765	12.839	8.249	361.092	8.249
30	2	1	2	1177.11	114.423	1226.37	114.423	298.098	3.021	613.744	3.021	12.839	2.937	286.346	2.937
30	2	2	2	1177.11	1030.31	1226.37	1030.31	298.098	114.423	613.744	114.423	12.839	3.021	286.346	3.021
30	2	3	2	1177.11	214.398	1226.37	214.398	298.098	6.765	613.744	6.765	12.839	8.249	286.346	8.249
30	2	1	3	1177.11	114.423	786.32	114.423	298.098	3.021	374.852	3.021	12.839	2.937	393.456	2.937
30	2	2	3	1177.11	1030.31	786.32	786.32	298.098	114.423	374.852	114.423	12.839	3.021	393.456	3.021
30	2	3	3	1177.11	214.398	786.32	214.398	298.098	6.765	374.852	6.765	12.839	8.249	393.456	8.249
30	3	1	1	534.326	114.423	613.744	114.423	81.733	3.021	286.346	3.021	47.723	2.937	361.092	2.937
30	3	2	1	534.326	1030.31	613.744	534.326	81.733	114.423	286.346	81.733	47.723	3.021	361.092	3.021
30	3	3	1	534.326	214.398	613.744	214.398	81.733	6.765	286.346	6.765	47.723	8.249	361.092	8.249
30	3	1	2	534.326	114.423	1226.37	114.423	81.733	3.021	613.744	3.021	47.723	2.937	286.346	2.937
30	3	2	2	534.326	1030.31	1226.37	534.326	81.733	114.423	613.744	81.733	47.723	3.021	286.346	3.021
30	3	3	2	534.326	214.398	1226.37	214.398	81.733	6.765	613.744	6.765	47.723	8.249	286.346	8.249
30	3	1	3	534.326	114.423	786.32	114.423	81.733	3.021	374.852	3.021	47.723	2.937	393.456	2.937
30	3	2	3	534.326	1030.31	786.32	534.326	81.733	114.423	374.852	81.733	47.723	3.021	393.456	3.021
30	3	3	3	534.326	214.398	786.32	214.398	81.733	6.765	374.852	6.765	47.723	8.249	393.456	8.249
31	1	1	1	757.726	297.662	1110.73	297.662	47.599	3.631	790.151	3.631	37.197	3.797	714.172	3.797
31	1	2	1	757.726	1695.09	1110.73	757.726	47.599	297.662	790.151	47.599	37.197	3.631	714.172	3.631
31	1	3	1	757.726	543.972	1110.73	543.972	47.599	35.464	790.151	35.464	37.197	22.915	714.172	22.915
31	1	1	2	757.726	297.662	1974.96	297.662	47.599	3.631	1110.73	3.631	37.197	3.797	790.151	3.797
31	1	2	2	757.726	1695.09	1974.96	757.726	47.599	297.662	1110.73	47.599	37.197	3.631	790.151	3.631
31	1	3	2	757.726	543.972	1974.96	543.972	47.599	35.464	1110.73	35.464	37.197	22.915	790.151	22.915
31	1	1	3	757.726	297.662	1375.61	297.662	47.599	3.631	821.829	3.631	37.197	3.797	851.09	3.797
31	1	2	3	757.726	1695.09	1375.61	757.726	47.599	297.662	821.829	47.599	37.197	3.631	851.09	3.631
31	1	3	3	757.726	543.972	1375.61	543.972	47.599	35.464	821.829	35.464	37.197	22.915	851.09	22.915
31	2	1	1	1846.22	297.662	1110.73	297.662	757.726	3.631	790.151	3.631	47.599	3.797	714.172	3.797
31	2	2	1	1846.22	1695.09	1110.73	1110.73	757.726	297.662	790.151	297.662	47.599	3.631	714.172	3.631
31	2	3	1	1846.22	543.972	1110.73	543.972	757.726	35.464	790.151	35.464	47.599	22.915	714.172	22.915
31	2	1	2	1846.22	297.662	1974.96	297.662	757.726	3.631	1110.73	3.631	47.599	3.797	790.151	3.797
31	2	2	2	1846.22	1695.09	1974.96	1695.09	757.726	297.662	1110.73	297.662	47.599	3.631	790.151	3.631
31	2	3	2	1846.22	543.972	1974.96	543.972	757.726	35.464	1110.73	35.464	47.599	22.915	790.151	22.915
31	2	1	3	1846.22	297.662	1375.61	297.662	757.726	3.631	821.829	3.631	47.599	3.797	851.09	3.797
31	2	2	3	1846.22	1695.09	1375.61	1375.61	757.726	297.662	821.829	297.662	47.599	3.631	851.09	3.631
31	2	3	3	1846.22	543.972	1375.61	543.972	757.726	35.464	821.829	35.464	47.599	22.915	851.09	22.915
31	3	1	1	980.553	297.662	1110.73	297.662	265.892	3.631	790.151	3.631	242.051	3.797	714.172	3.797
31	3	2	1	980.553	1695.09	1110.73	980.553	265.892	297.662	790.151	265.892	242.051	3.631	714.172	3.631
31	3	3	1	980.553	543.972	1110.73	543.972	265.892	35.464	790.151	35.464	242.051	22.915	714.172	22.915
31	3	1	2	980.553	297.662	1974.96	297.662	265.892	3.631	1110.73	3.631	242.051	3.797	790.151	3.797
31	3	2	2	980.553	1695.09	1974.96	980.553	265.892	297.662	1110.73	265.892	242.051	3.631	790.151	3.631
31	3	3	2	980.553	543.972	1974.96	543.972	265.892	35.464	1110.73	35.464	242.051	22.915	790.151	22.915
31	3	1	3	980.553	297.662	1375.61	297.662	265.892	3.631	821.829	3.631	242.051	3.797	851.09	3.797
31	3	2	3	980.553	1695.09	1375.61	980.553	265.892	297.662	821.829	265.892	242.051	3.631	851.09	3.631
31	3	3	3	980.553	543.972	1375.61	543.972	265.892	35.464	821.829	35.464	242.051	22.915	851.09	22.915
32	1	1	1	23.391	10.059	106.017	10.059	4.392	2.31	30.195	2.31	4.845	2.364	28.792	2.364
32	1	2	1	23.391	260.028	106.017	23.391	4.392	10.059	30.195	4.392	4.845	2.31	28.792	2.31
32	1	3	1	23.391	28.055	106.017	23.391	4.392	3.823	30.195	3.823	4.845	3.722	28.792	3.722
32	1	1	2	23.391	10.059	408.973	10.059	4.392	2.31	106.017	2.31	4.845	2.364	30.195	2.364
32	1	2	2	23.391	260.028	408.973	23.391	4.392	10.059	106.017	4.392	4.845	2.31	30.195	2.31
32	1	3	2	23.391	28.055	408.973	23.391	4.392	3.823	106.017	3.823	4.845	3.722	30.195	3.722
32	1	1	3	23.391	10.059	148.178	10.059	4.392	2.31	42.124	2.31	4.845	2.364	39.6	2.364
32	1	2	3	23.391	260.028	148.178	23.391	4.392	10.059	42.124	4.392	4.845	2.31	39.6	2.31
32	1	3	3	23.391	28.055	148.178	23.391	4.392	3.823	42.124	3.823	4.845	3.722	39.6	3.722
32	2	1	1	275.704	10.059	106.017	10.059	23.391	2.31	30.195	2.31	4.392	2.364	28.792	2.364
32	2	2	1	275.704	260.028	106.017	106.017	23.391	10.059	30.195	10.059	4.392	2.31	28.792	2.31
32	2	3	1	275.704	28.055	106.017	28.055	23.391	3.823	30.195	3.823	4.392	3.722	28.792	3.722
32	2	1	2	275.704	10.059	408.973	10.059	23.391	2.31	106.017	2.31	4.392	2.364	30.195	2.364
32	2	2	2	275.704	260.028	408.973	260.028	23.391	10.059	106.017	10.059	4.392	2.31	30.195	2.31
32	2	3	2	275.704	28.055	408.973	28.055	23.391	3.823	106.017	3.823	4.392	3.722	30.195	3.722
32	2	1	3	275.704	10.059	148.178	10.059	23.391	2.31	42.124	2.31	4.392	2.364	39.6	2.364
32	2	2	3	275.704	260.028	148.178	148.178	23.391	10.059	42.124	10.059	4.392	2.31	39.6	2.31
32	2	3	3	275.704	28.055	148.178	28.055	23.391	3.823	42.124	3.823	4.392	3.722	39.6	3.722
32	3	1	1	78.764	10.059	106.017	10.059	8.174	2.31	30.195	2.31	10.872	2.364	28.792	2.364
32	3	2	1	78.764	260.028	106.017	78.764	8.174	10.059	30.195	8.174	10.872	2.31	28.792	2.31
32	3	3	1	78.764	28.055	106.017	28.055	8.174	3.823	30.195	3.823	10.872	3.722	28.792	3.722
32	3	1	2	78.764	10.059	408.973	10.059	8.174	2.31	106.017	2.31	10.872	2.364	30.195	2.364
32	3	2	2	78.764	260.028	408.973	78.764	8.174	10.059	106.017	8.174	10.872	2.31	30.195	2.31
32	3	3	2	78.764	28.055	408.973	28.055	8.174	3.823	106.017	3.823	10.872	3.722	30.195	3.722
32	3	1	3	78.764	10.059	148.178	10.059	8.174	2.31	42.124	2.31	10.872	2.364	39.6	2.364
32	3	2	3	78.764	260.028	148.178	78.764	8.174	10.059	42.124	8.174	10.872	2.31	39.6	2.31
32	3	3	3	78.764	28.055	148.178	28.055	8.174	3.823	42.124	3.823	10.872	3.722	39.6	3.722
33	1	1	1	6191.88	5938.48	6527.85	5938.48	4703.1	2923.74	6024.93	2923.74	5091.69	2847.02	6110.26	2847.02
33	1	2	1	6191.88	6886.49	6527.85	6191.88	4703.1	5938.48	6024.93	4703.1	5091.69	2923.74	6110.26	2923.74
33	1	3	1	6191.88	6204.26	6527.85	6191.88	4703.1	4473.3	6024.93	4473.3	5091.69	4633.42	6110.26	4633.42
33	1	1	2	6191.88	5938.48	6923.47	5938.48	4703.1	2923.74	6527.85	2923.74	5091.69	2847.02	6024.93	2847.02
33	1	2	2	6191.88	6886.49	6923.47	6191.88	4703.1	5938.48	6527.85	4703.1	5091.69	2923.74	6024.93	2923.74
33	1	3	2	6191.88	6204.26	6923.47	6191.88	4703.1	4473.3	6527.85	4473.3	5091.69	4633.42	6024.93	4633.42
33	1	1	3	6191.88	5938.48	6676.22	5938.48	4703.1	2923.74	6503.38	2923.74	5091.69	2847.02	6397.69	2847.02
33	1	2	3	6191.88	6886.49	6676.22	6191.88	4703.1	5938.48	6503.38	4703.1	5091.69	2923.74	6397.69	2923.74
33	1	3	3	6191.88	6204.26	6676.22	6191.88	4703.1	4473.3	6503.38	4473.3	5091.69	4633.42	6397.69	4633.42
33	2	1	1	7072.6	5938.48	6527.85	5938.48	6191.88	2923.74	6024.93	2923.74	4703.1	2847.02	6110.26	2847.02
33	2	2	1	7072.6	6886.49	6527.85	6527.85	6191.88	5938.48	6024.93	5938.48	4703.1	2923.74	6110.26	2923.74
33	2	3	1	7072.6	6204.26	6527.85	6204.26	6191.88	4473.3	6024.93	4473.3	4703.1	4633.42	6110.26	4633.42
33	2	1	2	7072.6	5938.48	6923.47	5938.48	6191.88	2923.74	6527.85	2923.74	4703.1	2847.02	6024.93	2847.02
33	2	2	2	7072.6	6886.49	6923.47	6886.49	6191.88	5938.48	6527.85	5938.48	4703.1	2923.74	6024.93	2923.74
33	2	3	2	7072.6	6204.26	6923.47	6204.26	6191.88	4473.3	6527.85	4473.3	4703.1	4633.42	6024.93	4633.42
33	2	1	3	7072.6	5938.48	6676.22	5938.48	6191.88	2923.74	6503.38	2923.74	4703.1	2847.02	6397.69	2847.02
33	2	2	3	7072.6	6886.49	6676.22	6676.22	6191.88	5938.48	6503.38	5938.48	4703.1	2923.74	6397.69	2923.74
33	2	3	3	7072.6	6204.26	6676.22	6204.26	6191.88	4473.3	6503.38	4473.3	4703.1	4633.42	6397.69	4633.42
33	3	1	1	6536.31	5938.48	6527.85	5938.48	5600.52	2923.74	6024.93	2923.74	5615.84	2847.02	6110.26	2847.02
33	3	2	1	6536.31	6886.49	6527.85	6527.85	5600.52	5938.48	6024.93	5600.52	5615.84	2923.74	6110.26	2923.74
33	3	3	1	6536.31	6204.26	6527.85	6204.26	5600.52	4473.3	6024.93	4473.3	5615.84	4633.42	6110.26	4633.42
33	3	1	2	6536.31	5938.48	6923.47	5938.48	5600.52	2923.74	6527.85	2923.74	5615.84	2847.02	6024.93	2847.02
33	3	2	2	6536.31	6886.49	6923.47	6536.31	5600.52	5938.48	6527.85	5600.52	5615.84	2923.74	6024.93	2923.74
33	3	3	2	6536.31	6204.26	6923.47	6204.26	5600.52	4473.3	6527.85	4473.3	5615.84	4633.42	6024.93	4633.42
33	3	1	3	6536.31	5938.48	6676.22	5938.48	5600.52	2923.74	6503.38	2923.74	5615.84	2847.02	6397.69	2847.02
33	3	2	3	6536.31	6886.49	6676.22	6536.31	5600.52	5938.48	6503.38	5600.52	5615.84	2923.74	6397.69	2923.74
33	3	3	3	6536.31	6204.26	6676.22	6204.26	5600.52	4473.3	6503.38	4473.3	5615.84	4633.42	6397.69	4633.42
34	1	1	1	1710.11	1020.53	2388.96	1020.53	378.748	9.389	1764.09	9.389	304.126	9.62	1819.98	9.62
34	1	2	1	1710.11	2818.53	2388.96	1710.11	378.748	1020.53	1764.09	378.748	304.126	9.389	1819.98	9.389
34	1	3	1	1710.11	1728.48	2388.96	1710.11	378.748	250.129	1764.09	250.129	304.126	195.746	1819.98	195.746
34	1	1	2	1710.11	1020.53	3157.76	1020.53	378.748	9.389	2388.96	9.389	304.126	9.62	1764.09	9.62
34	1	2	2	1710.11	2818.53	3157.76	1710.11	378.748	1020.53	2388.96	378.748	304.126	9.389	1764.09	9.389
34	1	3	2	1710.11	1728.48	3157.76	1710.11	378.748	250.129	2388.96	250.129	304.126	195.746	1764.09	195.746
34	1	1	3	1710.11	1020.53	2693.04	1020.53	378.748	9.389	1960.54	9.389	304.126	9.62	1923.78	9.62
34	1	2	3	1710.11	2818.53	2693.04	1710.11	378.748	1020.53	1960.54	378.748	304.126	9.389	1923.78	9.389
34	1	3	3	1710.11	1728.48	2693.04	1710.11	378.748	250.129	1960.54	250.129	304.126	195.746	1923.78	195.746
34	2	1	1	3298.49	1020.53	2388.96	1020.53	1710.11	9.389	1764.09	9.389	378.748	9.62	1819.98	9.62
34	2	2	1	3298.49	2818.53	2388.96	2388.96	1710.11	1020.53	1764.09	1020.53	378.748	9.389	1819.98	9.389
34	2	3	1	3298.49	1728.48	2388.96	1728.48	1710.11	250.129	1764.09	250.129	378.748	195.746	1819.98	195.746
34	2	1	2	3298.49	1020.53	3157.76	1020.53	1710.11	9.389	2388.96	9.389	378.748	9.62	1764.09	9.62
34	2	2	2	3298.49	2818.53	3157.76	2818.53	1710.11	1020.53	2388.96	1020.53	378.748	9.389	1764.09	9.389
34	2	3	2	3298.49	1728.48	3157.76	1728.48	1710.11	250.129	2388.96	250.129	378.748	195.746	1764.09	195.746
34	2	1	3	3298.49	1020.53	2693.04	1020.53	1710.11	9.389	1960.54	9.389	378.748	9.62	1923.78	9.62
34	2	2	3	3298.49	2818.53	2693.04	2693.04	1710.11	1020.53	1960.54	1020.53	378.748	9.389	1923.78	9.389
34	2	3	3	3298.49	1728.48	2693.04	1728.48	1710.11	250.129	1960.54	250.129	378.748	195.746	1923.78	195.746
34	3	1	1	2018.62	1020.53	2388.96	1020.53	1016.68	9.389	1764.09	9.389	945.635	9.62	1819.98	9.62
34	3	2	1	2018.62	2818.53	2388.96	2018.62	1016.68	1020.53	1764.09	1016.68	945.635	9.389	1819.98	9.389
34	3	3	1	2018.62	1728.48	2388.96	1728.48	1016.68	250.129	1764.09	250.129	945.635	195.746	1819.98	195.746
34	3	1	2	2018.62	1020.53	3157.76	1020.53	1016.68	9.389	2388.96	9.389	945.635	9.62	1764.09	9.62
34	3	2	2	2018.62	2818.53	3157.76	2018.62	1016.68	1020.53	2388.96	1016.68	945.635	9.389	1764.09	9.389
34	3	3	2	2018.62	1728.48	3157.76	1728.48	1016.68	250.129	2388.96	250.129	945.635	195.746	1764.09	195.746
34	3	1	3	2018.62	1020.53	2693.04	1020.53	1016.68	9.389	1960.54	9.389	945.635	9.62	1923.78	9.62
34	3	2	3	2018.62	2818.53	2693.04	2018.62	1016.68	1020.53	1960.54	1016.68	945.635	9.389	1923.78	9.389
34	3	3	3	2018.62	1728.48	2693.04	1728.48	1016.68	250.129	1960.54	250.129	945.635	195.746	1923.78	195.746
35	1	1	1	74.411	19.146	225.714	19.146	4.171	2.239	81.486	2.239	5.231	2.145	67.748	2.145
35	1	2	1	74.411	439.664	225.714	74.411	4.171	19.146	81.486	4.171	5.231	2.239	67.748	2.239
35	1	3	1	74.411	56.9	225.714	56.9	4.171	4.348	81.486	4.171	5.231	3.757	67.748	3.757
35	1	1	2	74.411	19.146	485.145	19.146	4.171	2.239	225.714	2.239	5.231	2.145	81.486	2.145
35	1	2	2	74.411	439.664	485.145	74.411	4.171	19.146	225.714	4.171	5.231	2.239	81.486	2.239
35	1	3	2	74.411	56.9	485.145	56.9	4.171	4.348	225.714	4.171	5.231	3.757	81.486	3.757
35	1	1	3	74.411	19.146	300.943	19.146	4.171	2.239	117.18	2.239	5.231	2.145	127.702	2.145
35	1	2	3	74.411	439.664	300.943	74.411	4.171	19.146	117.18	4.171	5.231	2.239	127.702	2.239
35	1	3	3	74.411	56.9	300.943	56.9	4.171	4.348	117.18	4.171	5.231	3.757	127.702	3.757
35	2	1	1	456.537	19.146	225.714	19.146	74.411	2.239	81.486	2.239	4.171	2.145	67.748	2.145
35	2	2	1	456.537	439.664	225.714	225.714	74.411	19.146	81.486	19.146	4.171	2.239	67.748	2.239
35	2	3	1	456.537	56.9	225.714	56.9	74.411	4.348	81.486	4.348	4.171	3.757	67.748	3.757
35	2	1	2	456.537	19.146	485.145	19.146	74.411	2.239	225.714	2.239	4.171	2.145	81.486	2.145
35	2	2	2	456.537	439.664	485.145	439.664	74.411	19.146	225.714	19.146	4.171	2.239	81.486	2.239
35	2	3	2	456.537	56.9	485.145	56.9	74.411	4.348	225.714	4.348	4.171	3.757	81.486	3.757
35	2	1	3	456.537	19.146	300.943	19.146	74.411	2.239	117.18	2.239	4.171	2.145	127.702	2.145
35	2	2	3	456.537	439.664	300.943	300.943	74.411	19.146	117.18	19.146	4.171	2.239	127.702	2.239
35	2	3	3	456.537	56.9	300.943	56.9	74.411	4.348	117.18	4.348	4.171	3.757	127.702	3.757
35	3	1	1	120.078	19.146	225.714	19.146	17.841	2.239	81.486	2.239	16.222	2.145	67.748	2.145
35	3	2	1	120.078	439.664	225.714	120.078	17.841	19.146	81.486	17.841	16.222	2.239	67.748	2.239
35	3	3	1	120.078	56.9	225.714	56.9	17.841	4.348	81.486	4.348	16.222	3.757	67.748	3.757
35	3	1	2	120.078	19.146	485.145	19.146	17.841	2.239	225.714	2.239	16.222	2.145	81.486	2.145
35	3	2	2	120.078	439.664	485.145	120.078	17.841	19.146	225.714	17.841	16.222	2.239	81.486	2.239
35	3	3	2	120.078	56.9	485.145	56.9	17.841	4.348	225.714	4.348	16.222	3.757	81.486	3.757
35	3	1	3	120.078	19.146	300.943	19.146	17.841	2.239	117.18	2.239	16.222	2.145	127.702	2.145
35	3	2	3	120.078	439.664	300.943	120.078	17.841	19.146	117.18	17.841	16.222	2.239	127.702	2.239
35	3	3	3	120.078	56.9	300.943	56.9	17.841	4.348	117.18	4.348	16.222	3.757	127.702	3.757
36	1	1	1	1360.85	823.959	1811.18	823.959	210.446	5.784	1408.8	5.784	181.322	5.078	1391.54	5.078
36	1	2	1	1360.85	2601.59	1811.18	1360.85	210.446	823.959	1408.8	210.446	181.322	5.784	1391.54	5.784
36	1	3	1	1360.85	1317.42	1811.18	1317.42	210.446	139.66	1408.8	139.66	181.322	93.722	1391.54	93.722
36	1	1	2	1360.85	823.959	2834.76	823.959	210.446	5.784	1811.18	5.784	181.322	5.078	1408.8	5.078
36	1	2	2	1360.85	2601.59	2834.76	1360.85	210.446	823.959	1811.18	210.446	181.322	5.784	1408.8	5.784
36	1	3	2	1360.85	1317.42	2834.76	1317.42	210.446	139.66	1811.18	139.66	181.322	93.722	1408.8	93.722
36	1	1	3	1360.85	823.959	2294.63	823.959	210.446	5.784	1561.18	5.784	181.322	5.078	1543.5	5.078
36	1	2	3	1360.85	2601.59	2294.63	1360.85	210.446	823.959	1561.18	210.446	181.322	5.784	1543.5	5.784
36	1	3	3	1360.85	1317.42	2294.63	1317.42	210.446	139.66	1561.18	139.66	181.322	93.722	1543.5	93.722
36	2	1	1	2710.16	823.959	1811.18	823.959	1360.85	5.784	1408.8	5.784	210.446	5.078	1391.54	5.078
36	2	2	1	2710.16	2601.59	1811.18	1811.18	1360.85	823.959	1408.8	823.959	210.446	5.784	1391.54	5.784
36	2	3	1	2710.16	1317.42	1811.18	1317.42	1360.85	139.66	1408.8	139.66	210.446	93.722	1391.54	93.722
36	2	1	2	2710.16	823.959	2834.76	823.959	1360.85	5.784	1811.18	5.784	210.446	5.078	1408.8	5.078
36	2	2	2	2710.16	2601.59	2834.76	2601.59	1360.85	823.959	1811.18	823.959	210.446	5.784	1408.8	5.784
36	2	3	2	2710.16	1317.42	2834.76	1317.42	1360.85	139.66	1811.18	139.66	210.446	93.722	1408.8	93.722
36	2	1	3	2710.16	823.959	2294.63	823.959	1360.85	5.784	1561.18	5.784	210.446	5.078	1543.5	5.078
36	2	2	3	2710.16	2601.59	2294.63	2294.63	1360.85	823.959	1561.18	823.959	210.446	5.784	1543.5	5.784
36	2	3	3	2710.16	1317.42	2294.63	1317.42	1360.85	139.66	1561.18	139.66	210.446	93.722	1543.5	93.722
36	3	1	1	1870.36	823.959	1811.18	823.959	738.885	5.784	1408.8	5.784	753.958	5.078	1391.54	5.078
36	3	2	1	1870.36	2601.59	1811.18	1811.18	738.885	823.959	1408.8	738.885	753.958	5.784	1391.54	5.784
36	3	3	1	1870.36	1317.42	1811.18	1317.42	738.885	139.66	1408.8	139.66	753.958	93.722	1391.54	93.722
36	3	1	2	1870.36	823.959	2834.76	823.959	738.885	5.784	1811.18	5.784	753.958	5.078	1408.8	5.078
36	3	2	2	1870.36	2601.59	2834.76	1870.36	738.885	823.959	1811.18	738.885	753.958	5.784	1408.8	5.784
36	3	3	2	1870.36	1317.42	2834.76	1317.42	738.885	139.66	1811.18	139.66	753.958	93.722	1408.8	93.722
36	3	1	3	1870.36	823.959	2294.63	823.959	738.885	5.784	1561.18	5.784	753.958	5.078	1543.5	5.078
36	3	2	3	1870.36	2601.59	2294.63	1870.36	738.885	823.959	1561.18	738.885	753.958	5.784	1543.5	5.784
36	3	3	3	1870.36	1317.42	2294.63	1317.42	738.885	139.66	1561.18	139.66	753.958	93.722	1543.5	93.722
37	1	1	1	7.373	5.048	15.912	5.048	3.057	1.813	8.143	1.813	3.18	1.942	8.3	1.942
37	1	2	1	7.373	63.59	15.912	7.373	3.057	5.048	8.143	3.057	3.18	1.813	8.3	1.813
37	1	3	1	7.373	6.247	15.912	6.247	3.057	2.67	8.143	2.67	3.18	2.549	8.3	2.549
37	1	1	2	7.373	5.048	99.126	5.048	3.057	1.813	15.912	1.813	3.18	1.942	8.143	1.942
37	1	2	2	7.373	63.59	99.126	7.373	3.057	5.048	15.912	3.057	3.18	1.813	8.143	1.813
37	1	3	2	7.373	6.247	99.126	6.247	3.057	2.67	15.912	2.67	3.18	2.549	8.143	2.549
37	1	1	3	7.373	5.048	21.2	5.048	3.057	1.813	11.337	1.813	3.18	1.942	14.358	1.942
37	1	2	3	7.373	63.59	21.2	7.373	3.057	5.048	11.337	3.057	3.18	1.813	14.358	1.813
37	1	3	3	7.373	6.247	21.2	6.247	3.057	2.67	11.337	2.67	3.18	2.549	14.358	2.549
37	2	1	1	70.562	5.048	15.912	5.048	7.373	1.813	8.143	1.813	3.057	1.942	8.3	1.942
37	2	2	1	70.562	63.59	15.912	15.912	7.373	5.048	8.143	5.048	3.057	1.813	8.3	1.813
37	2	3	1	70.562	6.247	15.912	6.247	7.373	2.67	8.143	2.67	3.057	2.549	8.3	2.549
37	2	1	2	70.562	5.048	99.126	5.048	7.373	1.813	15.912	1.813	3.057	1.942	8.143	1.942
37	2	2	2	70.562	63.59	99.126	63.59	7.373	5.048	15.912	5.048	3.057	1.813	8.143	1.813
37	2	3	2	70.562	6.247	99.126	6.247	7.373	2.67	15.912	2.67	3.057	2.549	8.143	2.549
37	2	1	3	70.562	5.048	21.2	5.048	7.373	1.813	11.337	1.813	3.057	1.942	14.358	1.942
37	2	2	3	70.562	63.59	21.2	21.2	7.373	5.048	11.337	5.048	3.057	1.813	14.358	1.813
37	2	3	3	70.562	6.247	21.2	6.247	7.373	2.67	11.337	2.67	3.057	2.549	14.358	2.549
37	3	1	1	11.841	5.048	15.912	5.048	4.256	1.813	8.143	1.813	3.991	1.942	8.3	1.942
37	3	2	1	11.841	63.59	15.912	11.841	4.256	5.048	8.143	4.256	3.991	1.813	8.3	1.813
37	3	3	1	11.841	6.247	15.912	6.247	4.256	2.67	8.143	2.67	3.991	2.549	8.3	2.549
37	3	1	2	11.841	5.048	99.126	5.048	4.256	1.813	15.912	1.813	3.991	1.942	8.143	1.942
37	3	2	2	11.841	63.59	99.126	11.841	4.256	5.048	15.912	4.256	3.991	1.813	8.143	1.813
37	3	3	2	11.841	6.247	99.126	6.247	4.256	2.67	15.912	2.67	3.991	2.549	8.143	2.549
37	3	1	3	11.841	5.048	21.2	5.048	4.256	1.813	11.337	1.813	3.991	1.942	14.358	1.942
37	3	2	3	11.841	63.59	21.2	11.841	4.256	5.048	11.337	4.256	3.991	1.813	14.358	1.813
37	3	3	3	11.841	6.247	21.2	6.247	4.256	2.67	11.337	2.67	3.991	2.549	14.358	2.549
Average caseload across all models and cost-effectiveness function combinations				1829.02	2026.81	2391.74		880.721	1106.79	1922.7		620.503	792.097	1745.77
Minimum of the average caseload across all models and cost-effectiveness function combinations							1829.02				880.721				620.503
Average of the minimum of the caseload across all models and cost-effectiveness function combinations							1486.46				515.068				264.772
EVPI							342.556				365.653				355.731
Improvement in the management %							0.187289				0.415174				0.573294
