# Supplementary material for: Concurrent assessment of epidemiological and operational uncertainties for optimal outbreak control: Ebola as a case study
Source: Proc Biol Sci. 2019 Jun 19;286(1905):20190774. doi: 10.1098/rspb.2019.0774 (PMC6599986; doi:10.1098/rspb.2019.0774)
Supplement: Ebola_Uncertainty.r [file rspb20190774supp4.txt]

rm(list=ls())
################################################################################ part 1 functions and transitions#####################################
#Gillespie fuction with Tau-leaping correction 
gillesp <- function(start,ratefun,trans,pars,times=0:50,deltaT) {
  
  tfn=function(Y){
    if(tevents>1){
      Z=apply(as.matrix(Y, byrow=T),2,sum)
    }
    if(tevents==1){
      Z=Y
    }
    return(Z)}
    
  t0 <- times[1]                ## set time to starting time
  ntimes <- length(times)
  X <- start                    ## set state to starting state
  res <- matrix (nrow=length(times),ncol=length(start),
                 dimnames=list(times,names(start)))
  ## matrix for results
  for(ctr in 1:(ntimes-1)) {
    res[ctr,] <- X
    while (t0 < times[ctr+1]) {
      rates <- ratefun(X,pars,t0)
      if(all(rates==0)) break
      totrate <- sum(rates)
      elapsed <- deltaT
      tevents <- rpois(1,totrate*deltaT)
      t0 <- t0 + deltaT                ## update time
      
      if(tevents>0){
        
        which.trans <-
          sample(1:nrow(trans),size=tevents,prob=rates,replace=TRUE)      ##pick transition
        
        while(
          sum((X + tfn(trans[which.trans,]))<0)>0){
          tevents <- max(c(1,rpois(1,totrate*deltaT)))
          which.trans <-
            sample(1:nrow(trans),size=tevents,prob=rates,replace=TRUE)
        }
        
        X = X + tfn(trans[which.trans,])
        
      }
    }
  }
  cbind(times,res)
}


### 
statenames <- c("Sc"," Shw"," Srh"," Sv"," Ec"," Ehw"," Erh"," Ev"," Ecd"," Ic1"," Ih1"," Ihw1"," Irh1"," Iv1"," Iccc1"," Inccc2"," Inh2"," Ic2"," Ih2"," Iccc2"," Fc"," Fh"," Rh"," Rccc"," R"," CC"," CD","CP");
transnames <- c("ScToEc","ScToInccc2","ScToInh2","ScToSv","ShwToEhw","ShwToSrh","SrhToErh","SrhToShw","SvToEv","SvToSc","EcToIc1","EcToEcd","EcToEv","EhwToIhw1","EhwToErh","ErhToIrh1","ErhToEhw","EvToIv1","EvToEc","EcdToIc1","EcdToIh1","Ic1ToIccc1","Ic1ToIh1","Ic1ToIc2","Ic1ToR","Ic1ToIh2","Ic1ToFc","Ic1ToIccc2","Ic1ToIv1","Ih1ToIc1","Ih1ToIh2","Ih1ToRh","Ihw1ToIh2","Ihw1ToFh","Ihw1ToRh","Irh1ToIhw1","Iv1ToIc1","Iccc1ToIc1","Iccc1ToFh","Iccc1ToIccc2","Iccc1ToRccc","Inccc2ToEc","Inccc2ToSc","Inh2ToEc","Inh2ToSc","Ic2ToIccc2","Ic2ToIh2","Ic2ToIFc","Ic2ToR","Ih2ToIc2","Ih2ToFh","Ih2ToR","Ih2ToRh","Iccc2ToIc2","Iccc2ToFh","Iccc2ToRccc","FcToR","FhToR","RhToR","RcccToR")
trans <- matrix(c                        
                (-1, 0, 0, 0, 1, 0, 0, 0, 0, 0, 0, 0, 0, 0, 0, 0, 0, 0, 0, 0, 0, 0, 0, 0, 0, 0, 0,1,
                 -1, 0, 0, 0, 0, 0, 0, 0, 0, 0, 0, 0, 0, 0, 0, 1, 0, 0, 0, 0, 0, 0, 0, 0, 0, 0, 0,1,
                 -1, 0, 0, 0, 0, 0, 0, 0, 0, 0, 0, 0, 0, 0, 0, 0, 1, 0, 0, 0, 0, 0, 0, 0, 0, 0, 0,1,
                 -1, 0, 0, 1, 0, 0, 0, 0, 0, 0, 0, 0, 0, 0, 0, 0, 0, 0, 0, 0, 0, 0, 0, 0, 0, 0, 0,0,
                 0, -1, 0, 0, 0, 1, 0, 0, 0, 0, 0, 0, 0, 0, 0, 0, 0, 0, 0, 0, 0, 0, 0, 0, 0, 0, 0,1,
                 0, -1, 1, 0, 0, 0, 0, 0, 0, 0, 0, 0, 0, 0, 0, 0, 0, 0, 0, 0, 0, 0, 0, 0, 0, 0, 0,0,
                 0, 0, -1, 0, 0, 0, 1, 0, 0, 0, 0, 0, 0, 0, 0, 0, 0, 0, 0, 0, 0, 0, 0, 0, 0, 0, 0,1,
                 0, 1, -1, 0, 0, 0, 0, 0, 0, 0, 0, 0, 0, 0, 0, 0, 0, 0, 0, 0, 0, 0, 0, 0, 0, 0, 0,0,
                 0, 0, 0, -1, 0, 0, 0, 1, 0, 0, 0, 0, 0, 0, 0, 0, 0, 0, 0, 0, 0, 0, 0, 0, 0, 0, 0,1,
                 1, 0, 0, -1, 0, 0, 0, 0, 0, 0, 0, 0, 0, 0, 0, 0, 0, 0, 0, 0, 0, 0, 0, 0, 0, 0, 0,0,
                 0, 0, 0, 0, -1, 0, 0, 0, 0, 1, 0, 0, 0, 0, 0, 0, 0, 0, 0, 0, 0, 0, 0, 0, 0, 1, 0,0,
                 0, 0, 0, 0, -1, 0, 0, 0, 1, 0, 0, 0, 0, 0, 0, 0, 0, 0, 0, 0, 0, 0, 0, 0, 0, 0, 0,0,
                 0, 0, 0, 0, -1, 0, 0, 1, 0, 0, 0, 0, 0, 0, 0, 0, 0, 0, 0, 0, 0, 0, 0, 0, 0, 0, 0,0,
                 0, 0, 0, 0, 0, -1, 0, 0, 0, 0, 0, 1, 0, 0, 0, 0, 0, 0, 0, 0, 0, 0, 0, 0, 0, 1, 0,0,
                 0, 0, 0, 0, 0, -1, 1, 0, 0, 0, 0, 0, 0, 0, 0, 0, 0, 0, 0, 0, 0, 0, 0, 0, 0, 0, 0,0,
                 0, 0, 0, 0, 0, 0, -1, 0, 0, 0, 0, 0, 1, 0, 0, 0, 0, 0, 0, 0, 0, 0, 0, 0, 0, 1, 0,0,
                 0, 0, 0, 0, 0, 1, -1, 0, 0, 0, 0, 0, 0, 0, 0, 0, 0, 0, 0, 0, 0, 0, 0, 0, 0, 0, 0,0,
                 0, 0, 0, 0, 0, 0, 0, -1, 0, 0, 0, 0, 0, 1, 0, 0, 0, 0, 0, 0, 0, 0, 0, 0, 0, 1, 0,0,
                 0, 0, 0, 0, 1, 0, 0, -1, 0, 0, 0, 0, 0, 0, 0, 0, 0, 0, 0, 0, 0, 0, 0, 0, 0, 0, 0,0,
                 0, 0, 0, 0, 0, 0, 0, 0, -1, 1, 0, 0, 0, 0, 0, 0, 0, 0, 0, 0, 0, 0, 0, 0, 0, 1, 0,0,
                 0, 0, 0, 0, 0, 0, 0, 0, -1, 0, 1, 0, 0, 0, 0, 0, 0, 0, 0, 0, 0, 0, 0, 0, 0, 1, 0,0,
                 0, 0, 0, 0, 0, 0, 0, 0, 0, -1, 0, 0, 0, 0, 1, 0, 0, 0, 0, 0, 0, 0, 0, 0, 0, 0, 0,0,
                 0, 0, 0, 0, 0, 0, 0, 0, 0, -1, 1, 0, 0, 0, 0, 0, 0, 0, 0, 0, 0, 0, 0, 0, 0, 0, 0,0,
                 0, 0, 0, 0, 0, 0, 0, 0, 0, -1, 0, 0, 0, 0, 0, 0, 0, 1, 0, 0, 0, 0, 0, 0, 0, 0, 0,0,
                 0, 0, 0, 0, 0, 0, 0, 0, 0, -1, 0, 0, 0, 0, 0, 0, 0, 0, 0, 0, 0, 0, 0, 0, 1, 0, 0,-1,
                 0, 0, 0, 0, 0, 0, 0, 0, 0, -1, 0, 0, 0, 0, 0, 0, 0, 0, 1, 0, 0, 0, 0, 0, 0, 0, 0,0,
                 0, 0, 0, 0, 0, 0, 0, 0, 0, -1, 0, 0, 0, 0, 0, 0, 0, 0, 0, 0, 1, 0, 0, 0, 0, 0, 1,0,
                 0, 0, 0, 0, 0, 0, 0, 0, 0, -1, 0, 0, 0, 0, 0, 0, 0, 0, 0, 1, 0, 0, 0, 0, 0, 0, 0,0,
                 0, 0, 0, 0, 0, 0, 0, 0, 0, -1, 0, 0, 0, 1, 0, 0, 0, 0, 0, 0, 0, 0, 0, 0, 0, 0, 0,0,
                 0, 0, 0, 0, 0, 0, 0, 0, 0, 1, -1, 0, 0, 0, 0, 0, 0, 0, 0, 0, 0, 0, 0, 0, 0, 0, 0,0,
                 0, 0, 0, 0, 0, 0, 0, 0, 0, 0, -1, 0, 0, 0, 0, 0, 0, 0, 1, 0, 0, 0, 0, 0, 0, 0, 0,0,
                 0, 0, 0, 0, 0, 0, 0, 0, 0, 0, -1, 0, 0, 0, 0, 0, 0, 0, 0, 0, 0, 0, 1, 0, 0, 0, 0,-1,
                 0, 0, 0, 0, 0, 0, 0, 0, 0, 0, 0, -1, 0, 0, 0, 0, 0, 0, 1, 0, 0, 0, 0, 0, 0, 0, 0,0,
                 0, 0, 0, 0, 0, 0, 0, 0, 0, 0, 0, -1, 0, 0, 0, 0, 0, 0, 0, 0, 0, 1, 0, 0, 0, 0, 1,0,
                 0, 0, 0, 0, 0, 0, 0, 0, 0, 0, 0, -1, 0, 0, 0, 0, 0, 0, 0, 0, 0, 0, 1, 0, 0, 0, 0,-1,
                 0, 0, 0, 0, 0, 0, 0, 0, 0, 0, 0, 1, -1, 0, 0, 0, 0, 0, 0, 0, 0, 0, 0, 0, 0, 0, 0,0,
                 0, 0, 0, 0, 0, 0, 0, 0, 0, 1, 0, 0, 0, -1, 0, 0, 0, 0, 0, 0, 0, 0, 0, 0, 0, 0, 0,0,
                 0, 0, 0, 0, 0, 0, 0, 0, 0, 1, 0, 0, 0, 0, -1, 0, 0, 0, 0, 0, 0, 0, 0, 0, 0, 0, 0,0,
                 0, 0, 0, 0, 0, 0, 0, 0, 0, 0, 0, 0, 0, 0, -1, 0, 0, 0, 0, 0, 0, 1, 0, 0, 0, 0, 1,0,
                 0, 0, 0, 0, 0, 0, 0, 0, 0, 0, 0, 0, 0, 0, -1, 0, 0, 0, 0, 1, 0, 0, 0, 0, 0, 0, 0,0,
                 0, 0, 0, 0, 0, 0, 0, 0, 0, 0, 0, 0, 0, 0, -1, 0, 0, 0, 0, 0, 0, 0, 0, 1, 0, 0, 0,-1,
                 0, 0, 0, 0, 1, 0, 0, 0, 0, 0, 0, 0, 0, 0, 0, -1, 0, 0, 0, 0, 0, 0, 0, 0, 0, 0, 0,0,
                 1, 0, 0, 0, 0, 0, 0, 0, 0, 0, 0, 0, 0, 0, 0, -1, 0, 0, 0, 0, 0, 0, 0, 0, 0, 0, 0,-1,
                 0, 0, 0, 0, 1, 0, 0, 0, 0, 0, 0, 0, 0, 0, 0, 0, -1, 0, 0, 0, 0, 0, 0, 0, 0, 0, 0,0,
                 1, 0, 0, 0, 0, 0, 0, 0, 0, 0, 0, 0, 0, 0, 0, 0, -1, 0, 0, 0, 0, 0, 0, 0, 0, 0, 0,-1,
                 0, 0, 0, 0, 0, 0, 0, 0, 0, 0, 0, 0, 0, 0, 0, 0, 0, -1, 0, 1, 0, 0, 0, 0, 0, 0, 0,0,
                 0, 0, 0, 0, 0, 0, 0, 0, 0, 0, 0, 0, 0, 0, 0, 0, 0, -1, 1, 0, 0, 0, 0, 0, 0, 0, 0,0,
                 0, 0, 0, 0, 0, 0, 0, 0, 0, 0, 0, 0, 0, 0, 0, 0, 0, -1, 0, 0, 1, 0, 0, 0, 0, 0, 1,0,
                 0, 0, 0, 0, 0, 0, 0, 0, 0, 0, 0, 0, 0, 0, 0, 0, 0, -1, 0, 0, 0, 0, 0, 0, 1, 0, 0,-1,
                 0, 0, 0, 0, 0, 0, 0, 0, 0, 0, 0, 0, 0, 0, 0, 0, 0, 1, -1, 0, 0, 0, 0, 0, 0, 0, 0,0,
                 0, 0, 0, 0, 0, 0, 0, 0, 0, 0, 0, 0, 0, 0, 0, 0, 0, 0, -1, 0, 0, 1, 0, 0, 0, 0, 1,0,
                 0, 0, 0, 0, 0, 0, 0, 0, 0, 0, 0, 0, 0, 0, 0, 0, 0, 0, -1, 0, 0, 0, 0, 0, 1, 0, 1,-1,
                 0, 0, 0, 0, 0, 0, 0, 0, 0, 0, 0, 0, 0, 0, 0, 0, 0, 0, -1, 0, 0, 0, 1, 0, 0, 0, 0,-1,
                 0, 0, 0, 0, 0, 0, 0, 0, 0, 0, 0, 0, 0, 0, 0, 0, 0, 1, 0, -1, 0, 0, 0, 0, 0, 0, 0,0,
                 0, 0, 0, 0, 0, 0, 0, 0, 0, 0, 0, 0, 0, 0, 0, 0, 0, 0, 0, -1, 0, 1, 0, 0, 0, 0, 1,0,
                 0, 0, 0, 0, 0, 0, 0, 0, 0, 0, 0, 0, 0, 0, 0, 0, 0, 0, 0, -1, 0, 0, 0, 1, 0, 0, 0,-1,
                 0, 0, 0, 0, 0, 0, 0, 0, 0, 0, 0, 0, 0, 0, 0, 0, 0, 0, 0, 0, -1, 0, 0, 0, 1, 0, 0,-1,
                 0, 0, 0, 0, 0, 0, 0, 0, 0, 0, 0, 0, 0, 0, 0, 0, 0, 0, 0, 0, 0, -1, 0, 0, 1, 0, 0,-1,
                 0, 0, 0, 0, 0, 0, 0, 0, 0, 0, 0, 0, 0, 0, 0, 0, 0, 0, 0, 0, 0, 0, -1, 0, 1, 0, 0,0,
                 0, 0, 0, 0, 0, 0, 0, 0, 0, 0, 0, 0, 0, 0, 0, 0, 0, 0, 0, 0, 0, 0, 0, -1, 1, 0, 0,0), 
                byrow=TRUE,nrow=length(transnames),ncol=length(statenames), dimnames=list(transnames,statenames));


ratefun <- function(X,pars,time) {
  vals <- c(as.list(pars),as.list(X)) # X is the initial status
  rates <- with(vals, c(
    
    #those leave Sc
    ScToEc=(betaIc1*Ic1+betaIc2*Ic2+betaIh1*Ih1+betaIh2*Ih2+betaIccc1*Iccc1+betaIccc2*Iccc2+betaIrh1*Irh1+betaFc*Fc+betaFh*Fh)*Sc/N,
    ScToInccc2=pnccc*(betaIc1*Ic1+betaIc2*Ic2+betaIh1*Ih1+betaIh2*Ih2+betaIccc1*Iccc1+betaIccc2*Iccc2+betaIrh1*Irh1+betaFc*Fc+betaFh*Fh)*Sc/N*alpha*leg*gamma1*ccc1*fcccmax2*Ic1, 
    ScToInh2=pnh*(betaIc1*Ic1+betaIc2*Ic2+betaIh1*Ih1+betaIh2*Ih2+betaIccc1*Iccc1+betaIccc2*Iccc2+betaIrh1*Irh1+betaFc*Fc+betaFh*Fh)*Sc/N*alpha*leg*gamma1*(1-ccc1)*h1*fhmax2*Ic1, 
    ScToSv=rhoV*(Ih1+Ih2+Ihw1)*(Sc/(Sc+Ec+Ic1)), 
    #tgise keave Shw
    ShwToEhw=(psi*betaIc1*Ic1+psi*betaIc2*Ic2+betaIhwo1*Ihw1+betaIhw1*Ih1+betaIhw2*Ih2+betaIv1*Iv1+betaFhw*Fh+psi*betaFc*Fc)*Shw/N, 
    ShwToSrh=rhoRh*Shw,
    #those leave Srh
    SrhToErh=(betaIc1*Ic1+betaIc2*Ic2+betaIrh1*Irh1+betaFc*Fc)*Srh/N, 
    SrhToShw=rhoH*Srh,
    #those leave Sv
    SvToEv=(betaIhwo1*Ihw1+betaIhw1*Ih1+betaIhw2*Ih2+betaIv1*Iv1+betaFhw*Fh)*Sv/N, 
    SvToSc=rhoRv*Sv,
    #those leave Ec
    EcToIc1=alpha*Ec,    
    EcToEcd=alphaCho*Ec,
    EcToEv=rhoV*(Ih1+Ih2+Ihw1)*(Ec/(Sc+Ec+Ic1)), 
    #those leave Ehw
    EhwToIhw1=alphaHw*Ehw,
    EhwToErh=rhoRh*Ehw,   
    #those leave Erh
    ErhToIrh1=alphaRh*Erh,
    ErhToEhw=rhoH*Erh,   
    #those leave Ev
    EvToIv1=alphaV*Ev,
    EvToEc=rhoRv*Ev,  
    # those leave Ecd    
    EcdToIc1=gammaE1*(1-he1)*Ecd, 
    EcdToIh1=gammaE1*he1*Ecd,
    #those leave Ic1
    Ic1ToIccc1=gamma1*ccc1*fcccmax1*Ic1, 
    Ic1ToIh1=agu*els*gamma1*(1-ccc1)*h1*fhmax1*Ic1,  
    Ic1ToIc2=els*gamma1*(1-ccc1)*(1-h1)*delta1*Ic1, 
    Ic1ToR=gamma1*(1-ccc1)*(1-h1)*(1-delta1)*Ic1,
    Ic1ToIh2=leg*gamma1*(1-ccc1)*h1*fhmax2*Ic1,  
    Ic1ToFc=agu*leg*gamma1*(1-ccc1)*(1-h1)*delta1*Ic1, 
    Ic1ToIccc2=leg*gamma1*ccc1*fcccmax2*Ic1, 
    Ic1ToIv1=rhoV*(Ih1+Ih2+Ihw1)*(Ic1/(Sc+Ec+Ic1)),
    #those leave Ih1
    Ih1ToIc1=els*gammaH1*phiH1*Ih1, 
    Ih1ToIh2=agu*els*gammaH1*(1-phiH1)*deltaH1*Ih1,
    Ih1ToRh=agu*els*gammaH1*(1-phiH1)*(1-deltaH1)*Ih1, 
    #those leave Ihw1
    Ihw1ToIh2=gammaHw1*hw1*Ihw1,
    Ihw1ToFh=gammaHw1*(1-hw1)*deltaHw1*Ihw1,
    Ihw1ToRh=gammaHw1*(1-hw1)*(1-deltaHw1)*Ihw1, 
    #those leave Irh1
    Irh1ToIhw1=omegaRh*Irh1,
    #those leave Iv1
    Iv1ToIc1=rhoRv*Iv1,    
    #those leave Iccc1
    Iccc1ToIc1=gammaCcc1*phiCcc1*Iccc1,
    Iccc1ToFh=mel*gammaCcc1*(1-phiCcc1)*deltaCcc1*Iccc1,
    Iccc1ToIccc2=gammaCcc1*(1-phiCcc1)*deltaCcc1*Iccc1,
    Iccc1ToRccc=gammaCcc1*(1-phiCcc1)*(1-deltaCcc1)*Iccc1,    
    #those leave Inccc2
    Inccc2ToEc=gammaNccc*eppsilonNccc*Inccc2,
    Inccc2ToSc=gammaNccc*(1-eppsilonNccc)*Inccc2,
    #those leave Inh2
    Inh2ToEc=gammaNh*eppsilonNh*Inh2,
    Inh2ToSc=gammaNh*(1-eppsilonNh)*Inh2,    
    #those leave Ic2
    Ic2ToIccc2=els*gamma2*ccc2*fcccmax2*Ic2, 
    Ic2ToIh2=els*gamma2*(1-ccc2)*h2*fhmax2*Ic2,
    Ic2ToIFc=els*gamma2*(1-ccc2)*(1-h2)*delta2*Ic2,
    Ic2ToR=els*gamma2*(1-ccc2)*(1-h2)*(1-delta2)*Ic2,    
    #those leave Ih2
    Ih2ToIc2=els*gammaH2*phiH2*Ih2,
    Ih2ToFh=gammaH2*(1-phiH2)*deltaH2*deltaB2*Ih2,
    Ih2ToR=gammaH2*(1-phiH2)*deltaH2*(1-deltaB2)*Ih2,
    Ih2ToRh=gammaH2*(1-phiH2)*(1-deltaH2)*Ih2,    
    #those leave Iccc2
    Iccc2ToIc2=gammaCcc2*phiCcc2*Iccc2,
    Iccc2ToFh=gammaCcc2*(1-phiCcc2)*deltaCcc2*Iccc2,
    Iccc2ToRccc=gammaCcc2*(1-phiCcc2)*(1-deltaCcc2)*Iccc2,    
    #those leave Fc;  	
    FcToR=gammaFc*Fc,
    #those leave Fh	
    FhToR=gammaFh*Fh,
    #those leave Rh		
    RhToR=gammaRh*Rh,
    #those leave Rccc		
    RcccToR=gammaRccc*Rccc)
  )};


################################################################################################################################################################################################################
################################################################################ part 2 pars of 37 models ######################################################################################################
################################################################################################################################################################################################################

################################Agusto 2015 
### use the parameters under Low-effectiveness level of the basic public health control strategy {###assume the worst scenario}
####Pratmeters
pars.agu15= c(
  psi=0, gammaHw1=0.5366,
  hw1=0,
  deltaHw1=1-0.42,
  agu=0,
  leg=1,
  els=1,
  mel=0,
  fhmax1=0,
  fhmax2=1,
  fcccmax1=0,
  fcccmax2=0,
  pnccc=0,
  pnh=0,
  alphaCho=0,
  gammaE1=0,
  he1=0,
  eppsilonNccc=0,
  eppsilonNh=0,
  ccc1=0,
  ccc2=0,
  rhoRv=(1/10)*24,
  rhoV=(1/10)*24,
  rhoRh=(1/8)*24,  
  rhoH=(1/8)*24,
  omegaRh=0.5,
  alpha=0.5239,
  alphaHw=0.5239,
  alphaRh=0.5239,
  alphaV=0.5239,
  betaIc1=1.5*0.3045, 
  betaIc2=1.5*0.3045,
  betaIh1=0,
  betaIh2=0,
  betaIccc1=0,
  betaIccc2=0,
  betaIrh1=1*0.3045*1, 
  betaIv1=1*0.3045,    
  betaIhwo1=1*0.3045,      
  betaIhw1=1*0.3045,
  betaIhw2=1*0.3045,
  betaFc=1.5*0.3045*1,  
  betaFh=0,
  betaFhw=0.1*1*0.3045*1, 
  delta1=1,
  delta2=0.5366*(1-0.48)/(0.5366+0.21),
  deltaH1=0,
  deltaH2=0.5366*(1-0.42)/((1-0.21)*1+0.5366), 
  deltaB2=1,
  deltaCcc1=0,
  deltaCcc2=0,
  gamma1=0.5472, 
  gammaH1=0,
  gamma2=0.5366+0.21, 
  gammaH2=(1-0.21)*1+0.5366, 
  phiH1=0,
  phiH2=(1-0.21)*1/((1-0.21)*1+0.5366), 
  phiCcc1=0,
  phiCcc2=0,
  h1=0.5,
  h2=0.21/(0.5366+0.21),
  gammaCcc0=0,
  gammaH0=0,
  gammaCcc1=0,
  gammaCcc2=0,
  gammaNccc=0,
  gammaNh=0,
  gammaRh=1,
  gammaRccc=0,
  gammaFc=0.5,
  gammaFh=0.5,
  N=10000);


############################################################## parameters in Camacho 2014 
# hospital transmission was based on the begining when there is no measrues taken, very high. 


gammaH=1/3;
gammaD=1/7.49;
gammaI=1/10;
gammaDH=1/(1/gammaD-1/gammaH);  
gammaIH=1/(1/gammaI-1/gammaH); 
delta1=0.88; 
delta1o=delta1*gammaI/(delta1*gammaI + (1-delta1)*gammaD); 
delta2o=delta1*gammaIH/(delta1*gammaIH + (1-delta1)*gammaDH);
delta2=0;
deltaH1=0;
deltaH2=0.88;
deltaB2=1;
deltaCcc1=0;
deltaCcc2=0;
h1=0.21; 
h2=0;
h1o=h1*(gammaI*(1-delta1o) + gammaD*delta1o)/(h1*(gammaI*(1-delta1o)+gammaD*delta1o) + (1-h1)*gammaH); 
gamma1=gammaH*h1o/h1; 
gamma2=0;
gammaH1=0;
gammaH2=gammaDH*delta2o/delta1; 

pars.cam14= c(psi=0, gammaHw1=0, 
              hw1=0,
              deltaHw1=0,
              agu=1,
              leg=1,
              els=0,
              mel=0,
              fhmax1=0,
              fhmax2=1,
              fcccmax1=0,
              fcccmax2=0,
              pnccc=0,
              pnh=0,              
              alphaCho=0,
              gammaE1=0,
              he1=0,              
              eppsilonNccc=0,
              eppsilonNh=0,
              ccc1=0,
              ccc2=0,
              phiH1=0,
              phiH2=0,
              phiCcc1=0,
              phiCcc2=0,              
              rhoRv=0,
              rhoV=0,
              rhoRh=0,
              rhoH=0,
              omegaRh=0,              
              alpha=1/5.99,
              alphaHw=0,
              alphaRh=0,
              alphaV=0,              
              betaIc1=0.1*(1-0.3*0.00005),
              betaIc2=0,
              betaIh1=0,
              betaIh2=3.24*(1-0), 
              betaIh1=0,
              betaIccc1=0,
              betaIccc2=0,
              betaIrh1=0,
              betaIv1=0,
              betaIhwo1=0,
              betaIhw1=0,
              betaIhw2=0,              
              betaFc=0.78*(1-0.3*0.00005),
              betaFh=0.78*(1-0.3*0.00005),
              betaFhw=0,                        
              gammaH=1/3,
              gammaD=1/7.49,
              gammaI=1/10,
              gammaDH=1/(1/gammaD-1/gammaH),  
              gammaIH=1/(1/gammaI-1/gammaH),               
              delta1=0.88, 
              delta1o=delta1*gammaI/(delta1*gammaI + (1-delta1)*gammaD), 
              delta2o=delta1*gammaIH/(delta1*gammaIH + (1-delta1)*gammaDH),
              delta2=0,
              deltaH1=0,
              deltaH2=0.88,
              deltaB2=1,
              deltaCcc1=0,
              deltaCcc2=0,              
              h1=0.21, 
              h2=0,
              h1o=h1*(gammaI*(1-delta1o) + gammaD*delta1o)/(h1*(gammaI*(1-delta1o)+gammaD*delta1o) + (1-h1)*gammaH), 
              gamma1=gammaH*h1o/h1, 
              gamma2=0,
              gammaH1=0,
              gammaH2=gammaDH*delta2o/delta1,               
              gammaCcc0=0,
              gammaH0=0,
              gammaCcc1=0,
              gammaCcc2=0,
              gammaNccc=0,
              gammaNh=0,              
              gammaRh=1,
              gammaRccc=0,
              gammaFc=1/0.99,
              gammaFh=1/0.99,             
              N=10000);


#############################################################parameters in Elisenberg 2014 full model SEIHFR
################################# data are based on All 3 countries together
####parameters
pars.eli14_full_all= c(
  psi=0, gammaHw1=0, 
  hw1=0,
  deltaHw1=0,
  agu=1,
  leg=0,
  els=1,
  mel=0,
  fhmax1=1,
  fhmax2=1,
  fcccmax1=0,
  fcccmax2=0,
  pnccc=0,
  pnh=0,  
  alphaCho=0, 
  he1=0, 
  gammaE1=0,   
  eppsilonNccc=0,
  eppsilonNh=0,
  ccc1=0,
  ccc2=0,
  phiH1=0,
  phiH2=0,
  phiCcc1=0,
  phiCcc2=0,  
  rhoRv=0,
  rhoV=0,
  rhoRh=0,
  rhoH=0,
  omegaRh=0,  
  alpha=1/9,
  alphaHw=0,
  alphaRh=0,
  alphaV=0,  
  betaIc1=0.24,
  betaIc2=3*0.24,
  betaIh=0.1 ,       
  betaIh1=0.24*0.1,
  betaIh2=3*0.24*0.1,   
  betaIccc1=0,
  betaIccc2=0,
  betaIrh1=0,
  betaIv1=0,
  betaIhwo1=0,
  betaIhw1=0,
  betaIhw2=0,  
  betaFc=3*0.24,
  betaFh=3*0.24,
  betaFhw=0,  
  delta1=0.9, 
  delta2=0.95,
  deltaH1=0.6,
  deltaH2=0.8,
  deltaB2=0.1,
  deltaCcc1=0,
  deltaCcc2=0,
  gammaCcc0=0,
  gammaH0=0,
  gammaCcc1=0,
  gammaCcc2=0,
  gammaNccc=0,
  gammaNh=0,
  gammaRh=1/10,
  gammaRccc=0,
  gammaFc=0.5,
  gammaFh=0.5,
  gamma1o=1/6,
  gamma2o=1/2,
  h1=0.1667/(1/6+0.1667),   
  gamma1=0.1667+1/6, 
  h2=0.75/(1/2+0.75),
  gamma2=1/2+0.75,
  gammaH1=1/6,
  gammaH2=1/2, 
  N=10000);

############################################################## parameters in Gomes 2014, SEIHFR
##this paper combines epidemic and mobility, here only consider compartment model, and beta are estimated based on the functions and parameters provided in the paper
psi=0; gammaHw1=0; 
hw1=0;
deltaHw1=0;
agu=1;
leg=1;
els=0;
mel=0;
fhmax1=1;
fhmax2=1;
fcccmax1=0;
fcccmax2=0;
pnccc=0;
pnh=0;
alphaCho=0;
gammaE1=0;
he1=0;
eppsilonNccc=0;
eppsilonNh=0;
ccc1=0;
ccc2=0;
phiH1=0;
phiH2=0;
phiCcc1=0;
phiCcc2=0;
rhoRv=0;
rhoV=0;
rhoRh=0;
rhoH=0;
omegaRh=0;
alpha=1/7;
alphaHw=0;
alphaRh=0;
alphaV=0;
betaIc1=0.146844; 
betaIc2=0;
betaIh1=0;
betaIh2=0.1146355;    
betaIccc1=0;
betaIccc2=0;
betaIrh1=0;
betaIv1=0;
betaIhwo1=0;
betaIhw1=0;
betaIhw2=0;
betaFc=0.5454545; 
betaFh=0.5454545;
betaFhw=0;
gammaH=1/5;
gammaD=1/9.6;
gammaI=1/10;
gammaDH=1/(1/gammaD-1/gammaH);  
gammaIH=1/(1/gammaI-1/gammaH); 
delta1=0.55; 
delta1o=delta1*gammaI/(delta1*gammaI + (1-delta1)*gammaD); 
delta2o=delta1*gammaIH/(delta1*gammaIH + (1-delta1)*gammaDH);
delta2=0;
deltaH1=0;
deltaH2=0.55;
deltaB2=1;
deltaCcc1=0;
deltaCcc2=0;
h1=0.8;
h2=0;
h1o=h1*(gammaI*(1-delta1o) + gammaD*delta1o)/(h1*(gammaI*(1-delta1o)+gammaD*delta1o) + (1-h1)*gammaH);
gamma1=gammaH*h1o/h1; 
gamma2=0;
gammaH1=0;
gammaH2=gammaDH*delta2o/delta1; 
gammaCcc0=0;
gammaH0=0;
gammaCcc1=0;
gammaCcc2=0;
gammaNccc=0;
gammaNh=0;
gammaRh=1;
gammaRccc=0;
gammaFc=1/2;
gammaFh=1/2;
pars.gom14_SEIHFR= c(psi=0, gammaHw1=0, 
                     hw1=0,
                     deltaHw1=0,
                     agu=1,
                     leg=1,
                     els=0,
                     mel=0,
                     fhmax1=1,
                     fhmax2=1,
                     fcccmax1=0,
                     fcccmax2=0,
                     pnccc=0,
                     pnh=0,                     
                     alphaCho=0,
                     gammaE1=0,
                     he1=0,                     
                     eppsilonNccc=0,
                     eppsilonNh=0,
                     ccc1=0,
                     ccc2=0,
                     phiH1=0,
                     phiH2=0,
                     phiCcc1=0,
                     phiCcc2=0,                     
                     rhoRv=0,
                     rhoV=0,
                     rhoRh=0,
                     rhoH=0,
                     omegaRh=0,                     
                     alpha=1/7,
                     alphaHw=0,
                     alphaRh=0,
                     alphaV=0,                     
                     betaIc1=0.146844, 
                     betaIc2=0,
                     betaIh1=0,
                     betaIh2=0.1146355,    
                     betaIccc1=0,
                     betaIccc2=0,
                     betaIrh1=0,
                     betaIv1=0,
                     betaIhwo1=0,
                     betaIhw1=0,
                     betaIhw2=0,                     
                     betaFc=0.5454545, 
                     betaFh=0.5454545,
                     betaFhw=0,                     
                     gammaH=1/5,
                     gammaD=1/9.6,
                     gammaI=1/10,
                     gammaDH=1/(1/gammaD-1/gammaH),  
                     gammaIH=1/(1/gammaI-1/gammaH),                      
                     delta1=0.55, 
                     delta1o=delta1*gammaI/(delta1*gammaI + (1-delta1)*gammaD), 
                     delta2o=delta1*gammaIH/(delta1*gammaIH + (1-delta1)*gammaDH),
                     delta2=0,
                     deltaH1=0,
                     deltaH2=0.55,
                     deltaB2=1,
                     deltaCcc1=0,
                     deltaCcc2=0,                     
                     h1=0.8,
                     h2=0,
                     h1o=h1*(gammaI*(1-delta1o) + gammaD*delta1o)/(h1*(gammaI*(1-delta1o)+gammaD*delta1o) + (1-h1)*gammaH), 
                     gamma1=gammaH*h1o/h1,
                     gamma2=0,
                     gammaH1=0,
                     gammaH2=gammaDH*delta2o/delta1,                     
                     gammaCcc0=0,
                     gammaH0=0,
                     gammaCcc1=0,
                     gammaCcc2=0,
                     gammaNccc=0,
                     gammaNh=0,                     
                     gammaRh=1,
                     gammaRccc=0,
                     gammaFc=1/2,
                     gammaFh=1/2,                     
                     N=10000);

############################################################## parameters in Legrand 2007
#################################legrand07.congo95
psi=0; gammaHw1=0; 
hw1=0;
deltaHw1=0;
agu=1;
leg=1;
els=0;
mel=0;
fhmax1=1;
fhmax2=1;
fcccmax1=0;
fcccmax2=0;
pnccc=0;
pnh=0;
alphaCho=0;
gammaE1=0;
he1=0;
eppsilonNccc=0;
eppsilonNh=0;
ccc1=0;
ccc2=0;
phiH1=0;
phiH2=0;
phiCcc1=0;
phiCcc2=0;
rhoRv=0;
rhoV=0;
rhoRh=0;
rhoH=0;
omegaRh=0;
alpha=1/7;
alphaHw=0;
alphaRh=0;
alphaV=0;
betaIc1=0.588/7;
betaIc2=0;
betaIh1=0;
betaIh2=0.794/7;
betaIccc1=0;
betaIccc2=0;
betaIrh1=0;
betaIv1=0;
betaIhwo1=0;
betaIhw1=0;
betaIhw2=0;
betaFc=7.653/7;
betaFh=7.653/7;
betaFhw=0;
gammaH=1/5;
gammaD=1/9.6;
gammaI=1/10;
gammaDH=1/(1/gammaD-1/gammaH);  
gammaIH=1/(1/gammaI-1/gammaH); 
delta1=0.81; 
delta1o=delta1*gammaI/(delta1*gammaI + (1-delta1)*gammaD); 
delta2o=delta1*gammaIH/(delta1*gammaIH + (1-delta1)*gammaDH);
delta2=0;
deltaH1=0;
deltaH2=0.81;
deltaB2=1;
deltaCcc1=0;
deltaCcc2=0;
h1=0.8;
h2=0;
h1o=h1*(gammaI*(1-delta1o) + gammaD*delta1o)/(h1*(gammaI*(1-delta1o)+gammaD*delta1o) + (1-h1)*gammaH); 
gamma1=gammaH*h1o/h1; 
gamma2=0;
gammaH1=0;
gammaH2=gammaDH*delta2o/delta1; 
gammaCcc0=0;
gammaH0=0;
gammaCcc1=0;
gammaCcc2=0;
gammaNccc=0;
gammaNh=0;
gammaRh=1;
gammaRccc=0;
gammaFc=1/2;
gammaFh=1/2;

pars.leg07_con95= c(psi=0, gammaHw1=0, 
                    hw1=0,
                    deltaHw1=0,
                    agu=1,
                    leg=1,
                    els=0,
                    mel=0,
                    fhmax1=1,
                    fhmax2=1,
                    fcccmax1=0,
                    fcccmax2=0,
                    pnccc=0,
                    pnh=0,                    
                    alphaCho=0,
                    gammaE1=0,
                    he1=0,                    
                    eppsilonNccc=0,
                    eppsilonNh=0,
                    ccc1=0,
                    ccc2=0,
                    phiH1=0,
                    phiH2=0,
                    phiCcc1=0,
                    phiCcc2=0,                    
                    rhoRv=0,
                    rhoV=0,
                    rhoRh=0,
                    rhoH=0,
                    omegaRh=0,                    
                    alpha=1/7,
                    alphaHw=0,
                    alphaRh=0,
                    alphaV=0,                    
                    betaIc1=0.588/7,
                    betaIc2=0,
                    betaIh1=0,
                    betaIh2=0.794/7,
                    betaIccc1=0,
                    betaIccc2=0,
                    betaIrh1=0,
                    betaIv1=0,
                    betaIhwo1=0,
                    betaIhw1=0,
                    betaIhw2=0,                    
                    betaFc=7.653/7,
                    betaFh=7.653/7,
                    betaFhw=0,                    
                    gammaH=1/5,
                    gammaD=1/9.6,
                    gammaI=1/10,
                    gammaDH=1/(1/gammaD-1/gammaH),  
                    gammaIH=1/(1/gammaI-1/gammaH),                  
                    delta1=0.81, 
                    delta1o=delta1*gammaI/(delta1*gammaI + (1-delta1)*gammaD), 
                    delta2o=delta1*gammaIH/(delta1*gammaIH + (1-delta1)*gammaDH),
                    delta2=0,
                    deltaH1=0,
                    deltaH2=0.81,
                    deltaB2=1,
                    deltaCcc1=0,
                    deltaCcc2=0,                    
                    h1=0.8,
                    h2=0,
                    h1o=h1*(gammaI*(1-delta1o) + gammaD*delta1o)/(h1*(gammaI*(1-delta1o)+gammaD*delta1o) + (1-h1)*gammaH),
                    gamma1=gammaH*h1o/h1, 
                    gamma2=0,
                    gammaH1=0,
                    gammaH2=gammaDH*delta2o/delta1, 
                    gammaCcc0=0,
                    gammaH0=0,
                    gammaCcc1=0,
                    gammaCcc2=0,
                    gammaNccc=0,
                    gammaNh=0,                    
                    gammaRh=1,
                    gammaRccc=0,
                    gammaFc=1/2,
                    gammaFh=1/2,                    
                    N=10000);


#################################legrand07.uganda00
psi=0; gammaHw1=0; 
hw1=0;
deltaHw1=0;
agu=1;
leg=1;
els=0;
mel=0;
fhmax1=0;
fhmax2=1;
fcccmax1=0;
fcccmax2=0;
pnccc=0;
pnh=0;
alphaCho=0;
gammaE1=0;
he1=0;
eppsilonNccc=0;
eppsilonNh=0;
ccc1=0;
ccc2=0;
phiH1=0;
phiH2=0;
phiCcc1=0;
phiCcc2=0;
rhoRv=0;
rhoV=0;
rhoRh=0;
rhoH=0;
omegaRh=0;
alpha=1/12;
alphaHw=0;
alphaRh=0;
alphaV=0;
betaIc1=3.532/7;
betaIc2=0;
betaIh1=0;
betaIh2=0.012/7;
betaIccc1=0;
betaIccc2=0;
betaIrh1=0;
betaIv1=0;
betaIhwo1=0;
betaIhw1=0;
betaIhw2=0;
betaFc=0.462/7;
betaFh=0.462/7;
betaFhw=0;
gammaH=1/4.2;
gammaD=1/8;
gammaI=1/10;
gammaDH=1/(1/gammaD-1/gammaH);  
gammaIH=1/(1/gammaI-1/gammaH); 
delta1=0.53; 
delta1o=delta1*gammaI/(delta1*gammaI + (1-delta1)*gammaD); 
delta2o=delta1*gammaIH/(delta1*gammaIH + (1-delta1)*gammaDH);
delta2=0;
deltaH1=0;
deltaH2=0.53;
deltaB2=1;
deltaCcc1=0;
deltaCcc2=0;
h1=0.8;
h2=0;
h1o=h1*(gammaI*(1-delta1o) + gammaD*delta1o)/(h1*(gammaI*(1-delta1o)+gammaD*delta1o) + (1-h1)*gammaH); 
gamma1=gammaH*h1o/h1; 
gamma2=0;
gammaH1=0;
gammaH2=gammaDH*delta2o/delta1; 
gammaCcc0=0;
gammaH0=0;
gammaCcc1=0;
gammaCcc2=0;
gammaNccc=0;
gammaNh=0;
gammaRh=1;
gammaRccc=0;
gammaFc=1/2;
gammaFh=1/2;

pars.leg07_uga00 = c(psi=0, gammaHw1=0, 
                     hw1=0,
                     deltaHw1=0,
                     agu=1,
                     leg=1,
                     els=0,
                     mel=0,
                     fhmax1=0,
                     fhmax2=1,
                     fcccmax1=0,
                     fcccmax2=0,
                     pnccc=0,
                     pnh=0,                     
                     alphaCho=0,
                     gammaE1=0,
                     he1=0,                     
                     eppsilonNccc=0,
                     eppsilonNh=0,
                     ccc1=0,
                     ccc2=0,
                     phiH1=0,
                     phiH2=0,
                     phiCcc1=0,
                     phiCcc2=0,                     
                     rhoRv=0,
                     rhoV=0,
                     rhoRh=0,
                     rhoH=0,
                     omegaRh=0,                     
                     alpha=1/12,
                     alphaHw=0,
                     alphaRh=0,
                     alphaV=0,                     
                     betaIc1=3.532/7,
                     betaIc2=0,
                     betaIh1=0,
                     betaIh2=0.012/7,
                     betaIccc1=0,
                     betaIccc2=0,
                     betaIrh1=0,
                     betaIv1=0,
                     betaIhwo1=0,
                     betaIhw1=0,
                     betaIhw2=0,                     
                     betaFc=0.462/7,
                     betaFh=0.462/7,
                     betaFhw=0,                     
                     gammaH=1/4.2,
                     gammaD=1/8,
                     gammaI=1/10,
                     gammaDH=1/(1/gammaD-1/gammaH),  
                     gammaIH=1/(1/gammaI-1/gammaH),                      
                     delta1=0.53, 
                     delta1o=delta1*gammaI/(delta1*gammaI + (1-delta1)*gammaD), 
                     delta2o=delta1*gammaIH/(delta1*gammaIH + (1-delta1)*gammaDH),
                     delta2=0,
                     deltaH1=0,
                     deltaH2=0.53,
                     deltaB2=1,
                     deltaCcc1=0,
                     deltaCcc2=0,                     
                     h1=0.8,
                     h2=0,
                     h1o=h1*(gammaI*(1-delta1o) + gammaD*delta1o)/(h1*(gammaI*(1-delta1o)+gammaD*delta1o) + (1-h1)*gammaH), 
                     gamma1=gammaH*h1o/h1, 
                     gamma2=0,
                     gammaH1=0,
                     gammaH2=gammaDH*delta2o/delta1,                      
                     gammaCcc0=0,
                     gammaH0=0,
                     gammaCcc1=0,
                     gammaCcc2=0,
                     gammaNccc=0,
                     gammaNh=0,                     
                     gammaRh=1,
                     gammaRccc=0,
                     gammaFc=1/2,
                     gammaFh=1/2,
                     N=10000);


############################################################## parameters in River 2014
################################# River_Liberia 2014
##list single parameters
agu=1;
leg=1;
els=0;
mel=0;
fhmax1=0;
fhmax2=1;
fcccmax1=0;
fcccmax2=0;
pnccc=0;
pnh=0;
alphaCho=0;
gammaE1=0;
he1=0;
eppsilonNccc=0;
eppsilonNh=0;
ccc1=0;
ccc2=0;
phiH1=0;
phiH2=0;
phiCcc1=0;
phiCcc2=0;
rhoRv=0;
rhoV=0;
rhoRh=0;
rhoH=0;
omegaRh=0;
alphaCho=0;
alpha=1/12;
alphaHw=0;
alphaRh=0;
alphaV=0;
betaIc1=0.16;
betaIc2=0;
betaIh1=0;
betaIh2=0.062;
betaIccc1=0;
betaIccc2=0;
betaIrh1=0;
betaIv1=0;
betaIhwo1=0;
betaIhw1=0;
betaIhw2=0;
betaFc=0.489;
betaFh=0.489;
betaFhw=0;
gammaH=1/3.24;
gammaD=1/13.31;
gammaI=1/15;
gammaDH=1/(1/gammaD-1/gammaH);  
gammaIH=1/(1/gammaI-1/gammaH); 
delta1=0.5;
delta1o=delta1*gammaI/(delta1*gammaI + (1-delta1)*gammaD); 
delta2o=delta1*gammaIH/(delta1*gammaIH + (1-delta1)*gammaDH);
delta2=0;
deltaH1=0;
deltaH2=0.5;
deltaB2=1;
deltaCcc1=0;
deltaCcc2=0;
h1=0.197;
h2=0;
h1o=h1*(gammaI*(1-delta1o) + gammaD*delta1o)/(h1*(gammaI*(1-delta1o)+gammaD*delta1o) + (1-h1)*gammaH); 
gamma1=gammaH*h1o/h1; 
gamma2=0;
gammaH1=0;
gammaH2=gammaDH*delta2o/delta1; 
gammaCcc0=0;
gammaH0=0;
gammaCcc1=0;
gammaCcc2=0;
gammaNccc=0;
gammaNh=0;
gammaRh=1;
gammaRccc=0;
gammaFc=1/2.01;
gammaFh=1/2.01;

#####Parameter vector
pars.riv14_lib= c(psi=0, gammaHw1=0,
                  hw1=0,
                  deltaHw1=0,
                  agu=1,
                  leg=1,
                  els=0,
                  mel=0,
                  fhmax1=0,
                  fhmax2=1,
                  fcccmax1=0,
                  fcccmax2=0,
                  pnccc=0,
                  pnh=0,                  
                  alphaCho=0,
                  gammaE1=0,
                  he1=0,                  
                  eppsilonNccc=0,
                  eppsilonNh=0,
                  ccc1=0,
                  ccc2=0,                  
                  phiH1=0,
                  phiH2=0,
                  phiCcc1=0,
                  phiCcc2=0,                  
                  rhoRv=0,
                  rhoV=0,
                  rhoRh=0,
                  rhoH=0,
                  omegaRh=0,                  
                  alphaCho=0,
                  alpha=1/12,
                  alphaHw=0,
                  alphaRh=0,
                  alphaV=0,                  
                  betaIc1=0.16,
                  betaIc2=0,
                  betaIh1=0,
                  betaIh2=0.062,
                  betaIccc1=0,
                  betaIccc2=0,
                  betaIrh1=0,
                  betaIv1=0,
                  betaIhwo1=0,
                  betaIhw1=0,
                  betaIhw2=0,
                  
                  betaFc=0.489,
                  betaFh=0.48,
                  betaFhw=0,                  
                  gammaH=1/3.24,
                  gammaD=1/13.31,
                  gammaI=1/15,
                  gammaDH=1/(1/gammaD-1/gammaH),  
                  gammaIH=1/(1/gammaI-1/gammaH),      
                  delta1=0.5, 
                  delta1o=delta1*gammaI/(delta1*gammaI + (1-delta1)*gammaD), 
                  delta2o=delta1*gammaIH/(delta1*gammaIH + (1-delta1)*gammaDH),
                  delta2=0,
                  deltaH1=0,
                  deltaH2=0.5,
                  deltaB2=1,
                  deltaCcc1=0,
                  deltaCcc2=0,                  
                  h1=0.197,
                  h2=0,
                  h1o=h1*(gammaI*(1-delta1o) + gammaD*delta1o)/(h1*(gammaI*(1-delta1o)+gammaD*delta1o) + (1-h1)*gammaH), 
                  gamma1=gammaH*h1o/h1, 
                  gamma2=0,
                  gammaH1=0,
                  gammaH2=gammaDH*delta2o/delta1,                  
                  gammaCcc0=0,
                  gammaH0=0,
                  gammaCcc1=0,
                  gammaCcc2=0,
                  gammaNccc=0,
                  gammaNh=0,
                  gammaRh=1,
                  gammaRccc=0,                  
                  gammaFc=1/2.01,
                  gammaFh=1/2.01,
                  N=10000);

################################# River_Sierra Leone 2014
##list
psi=0; gammaHw1=0;
hw1=0;
deltaHw1=0;
agu=1;
leg=1;
els=0;
mel=0;
fhmax1=0;
fhmax2=1;
fcccmax1=0;
fcccmax2=0;
pnccc=0;
pnh=0;
alphaCho=0;
gammaE1=0;
he1=0;
eppsilonNccc=0;
eppsilonNh=0;
ccc1=0;
ccc2=0;
phiH1=0;
phiH2=0;
phiCcc1=0;
phiCcc2=0;
rhoRv=0;
rhoV=0;
rhoRh=0;
rhoH=0;
omegaRh=0;
alphaCho=0;
alpha=1/10;
alphaHw=0;
alphaRh=0;
alphaV=0;
betaIc1=0.128;
betaIc2=0;
betaIh1=0;
betaIh2=0.080;
betaIccc1=0;
betaIccc2=0;
betaIrh1=0;
betaIv1=0;
betaIhwo1=0;
betaIhw1=0;
betaIhw2=0;
betaFc=0.111;
betaFh=0.111;
betaFhw=0;
gammaH=1/4.12;
gammaD=1/10.38;
gammaI=1/20;
gammaDH=1/(1/gammaD-1/gammaH);  
gammaIH=1/(1/gammaI-1/gammaH); 
delta1=0.75; #propotion of motality; originally writen as delta
delta1o=delta1*gammaI/(delta1*gammaI + (1-delta1)*gammaD); 
delta2o=delta1*gammaIH/(delta1*gammaIH + (1-delta1)*gammaDH);
delta2=0;
deltaH1=0;
deltaH2=0.75;
deltaB2=1;
deltaCcc1=0;
deltaCcc2=0;
h1=0.197;
h2=0;
h1o=h1*(gammaI*(1-delta1o) + gammaD*delta1o)/(h1*(gammaI*(1-delta1o)+gammaD*delta1o) + (1-h1)*gammaH);
gamma1=gammaH*h1o/h1; 
gamma2=0;
gammaH1=0;
gammaH2=gammaDH*delta2o/delta1; 
gammaCcc0=0;
gammaH0=0;
gammaCcc1=0;
gammaCcc2=0;
gammaNccc=0;
gammaNh=0;
gammaRh=1;
gammaRccc=0;
gammaFc=1/4.5;
gammaFh=1/4.5;

pars.riv14_sie= c(
  psi=0, gammaHw1=0,
  hw1=0,
  deltaHw1=0,
  agu=1,
  leg=1,
  els=0,
  mel=0,
  fhmax1=0,
  fhmax2=1,
  fcccmax1=0,
  fcccmax2=0,
  pnccc=0,
  pnh=0,  
  alphaCho=0,
  gammaE1=0,
  he1=0,  
  eppsilonNccc=0,
  eppsilonNh=0,
  ccc1=0,
  ccc2=0,
  phiH1=0,
  phiH2=0,
  phiCcc1=0,
  phiCcc2=0,  
  rhoRv=0,
  rhoV=0,
  rhoRh=0,
  rhoH=0,
  omegaRh=0,  
  alphaCho=0,
  alpha=1/10,
  alphaHw=0,
  alphaRh=0,
  alphaV=0,  
  betaIc1=0.128,
  betaIc2=0,
  betaIh1=0,
  betaIh2=0.080,
  betaIccc1=0,
  betaIccc2=0,
  betaIrh1=0,
  betaIv1=0,
  betaIhwo1=0,
  betaIhw1=0,
  betaIhw2=0,  
  betaFc=0.111,
  betaFh=0.111,
  betaFhw=0,
  gammaH=1/4.12,
  gammaD=1/10.38,
  gammaI=1/20,
  gammaDH=1/(1/gammaD-1/gammaH),  
  gammaIH=1/(1/gammaI-1/gammaH),   
  delta1=0.75, 
  delta1o=delta1*gammaI/(delta1*gammaI + (1-delta1)*gammaD), 
  delta2o=delta1*gammaIH/(delta1*gammaIH + (1-delta1)*gammaDH),
  delta2=0,
  deltaH1=0,
  deltaH2=0.75,
  deltaB2=1,
  deltaCcc1=0,
  deltaCcc2=0,
  h1=0.197,
  h2=0,
  h1o=h1*(gammaI*(1-delta1o) + gammaD*delta1o)/(h1*(gammaI*(1-delta1o)+gammaD*delta1o) + (1-h1)*gammaH), 
  gamma1=gammaH*h1o/h1, 
  gamma2=0,
  gammaH1=0,
  gammaH2=gammaDH*delta2o/delta1,  
  gammaCcc0=0,
  gammaH0=0,
  gammaCcc1=0,
  gammaCcc2=0,
  gammaNccc=0,
  gammaNh=0,
  gammaRh=1,
  gammaRccc=0,
  gammaFc=1/4.5,
  gammaFh=1/4.5,
  N=10000);

###############################################################################################################################################################
################################################################################# SEIHR MODEL, WITHOUT F  ##############################################################
###############################################################################################################################################################


########################################################### parameters in Chowell 2015
#################################Chowell15.westafrica
####Pratmeters
pars.cho15 = c(psi=0, gammaHw1=0, hw1=0,deltaHw1=0,agu=1,
               leg=0,
               els=1,
               mel=0,
               fhmax1=1,
               fhmax2=0,
               fcccmax1=0,
               fcccmax2=0,
               pnccc=0,
               pnh=0,               
               alphaCho=1/4, 
               he1=0.5,
               gammaE1=1/3 +1/3 ,                
               eppsilonNccc=0,
               eppsilonNh=0,
               ccc1=0,
               ccc2=0,
               phiH1=0,
               phiH2=0,
               phiCcc1=0,
               phiCcc2=0,               
               rhoRv=0,
               rhoV=0,
               rhoRh=0,
               rhoH=0,
               omegaRh=0,               
               alpha=0,
               alphaHw=0,
               alphaRh=0,
               alphaV=0,               
               betaIc1=0.3056,
               betaIc2=0,
               betaIh1=0.6*0.3056,
               betaIh2=0,
               betaIccc1=0,
               betaIccc2=0,
               betaIrh1=0,
               betaIv1=0,
               betaIhwo1=0,
               betaIhw1=0,
               betaIhw2=0,               
               betaFc=0,
               betaFh=0,
               betaFhw=0,               
               delta1=0, 
               delta2=0,
               deltaH1=0,
               deltaH2=0,
               deltaB2=1,
               deltaCcc1=0,
               deltaCcc2=0,               
               h1=0,
               h2=0,
               gamma1=1/6, 
               gamma2=0,
               gammaH1=1/7,
               gammaH2=0,                
               gammaCcc0=0,
               gammaH0=0,
               gammaCcc1=0,
               gammaCcc2=0,
               gammaNccc=0,
               gammaNh=0,               
               gammaRh=1,
               gammaRccc=0,
               gammaFc=0,
               gammaFh=0,
               N=10000);


#################################Fasina 2014 (SEIHR, no F), deduced from R=betaI/gammaI, BetaIc = betaIh,  () see Weitz2015 method.
####Pratmeters
pars.fas14 = c(psi=0, gammaHw1=0, hw1=0,deltaHw1=0,agu=0,
               leg=1,
               els=0,
               mel=0,
               fhmax1=0,
               fhmax2=1,
               fcccmax1=0,
               fcccmax2=0,
               pnccc=0,
               pnh=0,      
               alphaCho=0,
               gammaE1=0,
               he1=0,               
               eppsilonNccc=0,
               eppsilonNh=0,
               ccc1=0,
               ccc2=0,
               phiH1=0,
               phiH2=0,
               phiCcc1=0,
               phiCcc2=0,               
               rhoRv=0,
               rhoV=0,
               rhoRh=0,
               rhoH=0,
               omegaRh=0,               
               alpha=1/9,
               alphaHw=0,
               alphaRh=0,
               alphaV=0,               
               betaIc1=1.75*(1/6),  
               betaIc2=0,
               betaIh1=0,
               betaIh2=1.75*(1/6),
               betaIccc1=0,
               betaIccc2=0,
               betaIrh1=0,
               betaIv1=0,
               betaIhwo1=0,
               betaIhw1=0,
               betaIhw2=0,               
               betaFc=0,
               betaFh=0,
               betaFhw=0,               
               gammaH=1/5,
               gammaD=0,
               gammaI=1/6,
               gammaDH=0,  
               gammaIH=1/(6-5),               
               delta1=0, 
               delta2=0,
               deltaH1=0,
               deltaH2=0,
               deltaB2=0,
               deltaCcc1=0,
               deltaCcc2=0,               
               h1=(1/5)/(1/5+1/6), 
               h2=0,
               gamma1=1/6+1/5,
               gamma2=0,
               gammaH1=0,
               gammaH2=1/1, 
               gammaCcc0=0,
               gammaH0=0,
               gammaCcc1=0,
               gammaCcc2=0,
               gammaNccc=0,
               gammaNh=0,               
               gammaRh=1,
               gammaRccc=0,
               gammaFc=0,
               gammaFh=0,
               
               N=10000);


############################################################## parameters in Khan 2015 ; this model do not account feuneral transmission explicily. 

pars.kha14_lib= c(
  psi=1.6, gammaHw1=0.16+0.1+0.1, 
  hw1=0.16/(0.16+0.1+0.1),
  deltaHw1=0 ,
  agu=1,
  leg=1,
  els=0,
  mel=0,
  fhmax1=1,
  fhmax2=1,
  fcccmax1=0,
  fcccmax2=0,
  pnccc=0,
  pnh=0,  
  alphaCho=0,
  gammaE1=0,
  he1=0,  
  eppsilonNccc=0,
  eppsilonNh=0,
  ccc1=0,
  ccc2=0,
  phiH1=0,
  phiH2=0,
  phiCcc1=0,
  phiCcc2=0,  
  rhoRv=0,
  rhoV=0,
  rhoRh=0,
  rhoH=0,
  omegaRh=0,  
  alpha=0.1,
  alphaHw=0.1,
  alphaRh=0,
  alphaV=0,  
  betaIc1=0.3906 ,                     
  betaIc2=0,
  betaIh1=0,
  betaIh2= 0.3906*0.7,                 
  betaIccc1=0,
  betaIccc2=0,
  betaIrh1=0,
  betaIv1=0,
  betaIhwo1=1.6*0.3906*0.7,                
  betaIhw1=1.6*0.3906*0.7,
  betaIhw2=1.6*0.3906*0.7,
  betaFc=0,
  betaFh=0,
  betaFhw=0,  
  delta1=0,
  delta2=0,
  deltaH1=0,
  deltaH2=0,
  deltaB2=0,
  deltaCcc1=0,
  deltaCcc2=0,  
  h1=0.16/(0.16+0.1+0.1),
  h2=0,
  gamma1=0.16+0.1+0.1, 
  gamma2=0,
  gammaH1=0,
  gammaH2=0.2+0.5,   
  gammaCcc0=0,
  gammaH0=0,
  gammaCcc1=0,
  gammaCcc2=0,
  gammaNccc=0,
  gammaNh=0,  
  gammaRh=1,
  gammaRccc=0,
  gammaFc=0,
  gammaFh=0,
  N=10000);


##Kha sierra leone 
pars.kha14_sie= c(
  psi=1.6, gammaHw1=0.16+0.1+0.1,
  hw1=0.16/(0.16+0.1+0.1),
  deltaHw1=0 ,
  agu=1,
  leg=1,
  els=0,
  mel=0,
  fhmax1=1,
  fhmax2=1,
  fcccmax1=0,
  fcccmax2=0,
  pnccc=0,
  pnh=0,
  
  alphaCho=0,
  gammaE1=0,
  he1=0,
  
  eppsilonNccc=0,
  eppsilonNh=0,
  ccc1=0,
  ccc2=0,
  phiH1=0,
  phiH2=0,
  phiCcc1=0,
  phiCcc2=0,
  
  rhoRv=0,
  rhoV=0,
  rhoRh=0,
  rhoH=0,
  omegaRh=0,
  
  alpha=0.1,
  alphaHw=0.1,
  alphaRh=0,
  alphaV=0,
  
  
  betaIc1=0.344,
  betaIc2=0,
  betaIh1=0,
  betaIh2=0.7*0.344,
  betaIccc1=0,
  betaIccc2=0,
  betaIrh1=0,
  betaIv1=0,
  betaIhwo1=1.6*0.344*0.7,
  betaIhw1=1.6*0.344*0.7,
  betaIhw2=1.6*0.344*0.7,
  
  betaFc=0,
  betaFh=0,
  betaFhw=0,
  
  delta1=0, 
  delta2=0,
  deltaH1=0,
  deltaH2=0,
  deltaB2=0,
  deltaCcc1=0,
  deltaCcc2=0,
  
  h1=0.16/(0.16+0.1+0.1),
  h2=0,
  gamma1=0.16+0.1+0.1, 
  gamma2=0,
  gammaH1=0,
  gammaH2=0.2+0.5, 
  
  gammaCcc0=0,
  gammaH0=0,
  gammaCcc1=0,
  gammaCcc2=0,
  gammaNccc=0,
  gammaNh=0,
  
  gammaRh=1,
  gammaRccc=0,
  gammaFc=0,
  gammaFh=0,
  N=10000);


################################# Kucharski  2015 
###############Sierra Leone 2014 December;
####Pratmeters
pars.kuc15= c(psi=0, gammaHw1=0, hw1=0,deltaHw1=0,
              
              agu=0,
              leg=1,
              els=0,
              mel=0,
              fhmax1=0,
              fhmax2=1,
              fcccmax1=0,
              fcccmax2=1,
              pnccc=1,       
              pnh=1,
              
              alphaCho=0,
              gammaE1=0,
              he1=0,
              
              eppsilonNccc=0.09,
              eppsilonNh=0,
              ccc1=(1/3)/(1/3.0+1/4.6+1/9.5),  
              ccc2=0,
              phiH1=0,
              phiH2=0,
              phiCcc1=0,
              phiCcc2=0,
              
              rhoRv=0,
              rhoV=0,
              rhoRh=0,
              rhoH=0,
              omegaRh=0,
              
              alphaCho=0,
              alpha=1/9.4,
              alphaHw=0,
              alphaRh=0,
              alphaV=0,
              
              
              gamma1=1/3.0+1/4.6+1/9.5, 
              gamma2=0,
              gammaH1=0,
              gammaH2=1/(9.5-4.6), 
              
              gammaCcc0=0,
              gammaH0=0,
              gammaCcc1=0,
              gammaCcc2=1/(9.5-3),
              gammaNccc=1/7,
              gammaNh=1/7,
              
              gammaRh=1,
              gammaRccc=1,
              gammaFc=0,
              gammaFh=0,
              
              h1=(1/4.6)/(1/3+1/4.6+1/9.5),
              h2=0,
                          
              betaIc1=1.94*(1/9.5+1/4.6),               
              betaIc2=0,
              betaIh1=0,
              betaIh2=0,   
              betaIccc1=0,
              betaIccc2=(1-0.63)*1.94*(1/9.5+1/4.6), 
              betaIrh1=0,
              betaIv1=0,
              betaIhwo1=0,
              betaIhw1=0,
              betaIhw2=0,
              
              betaFc=0,
              betaFh=0,
              betaFhw=0,
              
              delta1=0, 
              delta2=0,
              deltaH1=0,
              deltaH2=0,
              deltaB2=0,
              deltaCcc1=0,
              deltaCcc2=0,
              
              N=10000);


###############################################################################################################################################################################################
################################################################################### SEIHR MODEL WITHOUT H   ##################################################################################
############################################################################################################################################################################################


###########################################Elisenberg part model (SEIIFR), not hospitalization , PART MODEL ALL COUNTRY

####parameters
pars.eli14_part_all= c(psi=0, gammaHw1=0, hw1=0,deltaHw1=0,agu=1,
                       leg=0,
                       els=1,
                       mel=0,
                       fhmax1=1,
                       fhmax2=1,
                       fcccmax1=0,
                       fcccmax2=0,
                       pnccc=0,
                       pnh=0,
                       
                       alphaCho=0, 
                       he1=0, 
                       gammaE1=0, 
                       
                       eppsilonNccc=0,
                       eppsilonNh=0,
                       ccc1=0,
                       ccc2=0,
                       phiH1=0,
                       phiH2=0,
                       phiCcc1=0,
                       phiCcc2=0,
                       
                       rhoRv=0,
                       rhoV=0,
                       rhoRh=0,
                       rhoH=0,
                       omegaRh=0,
                       
                       alpha=1/10,
                       alphaHw=0,
                       alphaRh=0,
                       alphaV=0,
                       
                       betaIc1=0.11,
                       betaIc2=3.38*0.11,
                       betaIh=0, 
                       betaIh1=0,
                       betaIh2=0, 
                       
                       betaIccc1=0,
                       betaIccc2=0,
                       betaIrh1=0,
                       betaIv1=0,
                       betaIhwo1=0,
                       betaIhw1=0,
                       betaIhw2=0,
                       
                       betaFc=3.44*0.11,
                       betaFh=3.44*0.11,
                       betaFhw=0,
                       
                       delta1=0.56/0.99, 
                       delta2=0.99,
                       deltaH1=0,
                       deltaH2=0,
                       deltaB2=0,
                       deltaCcc1=0,
                       deltaCcc2=0,
                       gammaCcc0=0,
                       gammaH0=0,
                       gammaCcc1=0,
                       gammaCcc2=0,
                       gammaNccc=0,
                       gammaNh=0,
                       gammaRh=0,
                       gammaRccc=0,
                       gammaFc=0.36,
                       gammaFh=0.36,
                       
                       gamma1=0.19,
                       gamma2=0.53,
                       
                       h1=0,   
                       h2=0,
                       
                       gammaH1=0,
                       gammaH2=0,
                       N=10000);


##################Elisenberg part model (SEIIFR), Guinea

####parameters
pars.eli14_part_gui= c(psi=0, gammaHw1=0, hw1=0,deltaHw1=0,agu=1,
                       leg=0,
                       els=1,
                       mel=0,
                       fhmax1=1,
                       fhmax2=1,
                       fcccmax1=0,
                       fcccmax2=0,
                       pnccc=0,
                       pnh=0,
                       
                       alphaCho=0, 
                       he1=0, 
                       gammaE1=0, 
                       
                       eppsilonNccc=0,
                       eppsilonNh=0,
                       ccc1=0,
                       ccc2=0,
                       phiH1=0,
                       phiH2=0,
                       phiCcc1=0,
                       phiCcc2=0,
                       
                       rhoRv=0,
                       rhoV=0,
                       rhoRh=0,
                       rhoH=0,
                       omegaRh=0,
                       
                       alpha=0.11,
                       alphaHw=0,
                       alphaRh=0,
                       alphaV=0,
                       
                       betaIc1=0.16,
                       betaIc2=2.04*0.16,
                       betaIh=0, 
                       betaIh1=0.16*0,
                       betaIh2=0.16*2.04*0, 
                       
                       betaIccc1=0,
                       betaIccc2=0,
                       betaIrh1=0,
                       betaIv1=0,
                       betaIhwo1=0,
                       betaIhw1=0,
                       betaIhw2=0,
                       
                       betaFc=2.63*0.16,
                       betaFh=2.63*0.16,
                       betaFhw=0,
                       
                       delta1=0.65/0.99, 
                       delta2=0.99,
                       deltaH1=0,
                       deltaH2=0,
                       deltaB2=0,
                       deltaCcc1=0,
                       deltaCcc2=0,
                       gammaCcc0=0,
                       gammaH0=0,
                       gammaCcc1=0,
                       gammaCcc2=0,
                       gammaNccc=0,
                       gammaNh=0,
                       gammaRh=0,
                       gammaRccc=0,
                       gammaFc=0.4,
                       gammaFh=0.4,
                       
                       gamma1=0.19,
                       gamma2=0.92,
                       
                       h1=0,   
                       h2=0,
                       
                       gammaH1=0,
                       gammaH2=0,
                       N=10000);


##################Elisenberg part model (SEIIFR), liberia
####parameters
pars.eli14_part_lib= c(psi=0, gammaHw1=0, hw1=0,deltaHw1=0,agu=1,
                       leg=0,
                       els=1,
                       mel=0,
                       fhmax1=1,
                       fhmax2=1,
                       fcccmax1=0,
                       fcccmax2=0,
                       pnccc=0,
                       pnh=0,
                       
                       alphaCho=0, 
                       he1=0, 
                       gammaE1=0, 
                       
                       eppsilonNccc=0,
                       eppsilonNh=0,
                       ccc1=0,
                       ccc2=0,
                       phiH1=0,
                       phiH2=0,
                       phiCcc1=0,
                       phiCcc2=0,
                       
                       rhoRv=0,
                       rhoV=0,
                       rhoRh=0,
                       rhoH=0,
                       omegaRh=0,
                       
                       alpha=0.11,
                       alphaHw=0,
                       alphaRh=0,
                       alphaV=0,
                       
                       betaIc1=0.12,
                       betaIc2=4.9*0.12,
                       betaIh=0, 
                       betaIh1=0.12*0,
                       betaIh2=0.12*4.9*0, 
                       
                       betaIccc1=0,
                       betaIccc2=0,
                       betaIrh1=0,
                       betaIv1=0,
                       betaIhwo1=0,
                       betaIhw1=0,
                       betaIhw2=0,
                       
                       betaFc=3.84*0.12,
                       betaFh=3.84*0.12,
                       betaFhw=0,
                       
                       delta1=0.63/0.93, 
                       delta2=0.93,
                       deltaH1=0,
                       deltaH2=0,
                       deltaB2=0,
                       deltaCcc1=0,
                       deltaCcc2=0,
                       gammaCcc0=0,
                       gammaH0=0,
                       gammaCcc1=0,
                       gammaCcc2=0,
                       gammaNccc=0,
                       gammaNh=0,
                       gammaRh=0,
                       gammaRccc=0,
                       gammaFc=0.35,
                       gammaFh=0.35,
                       
                       gamma1=0.2,
                       gamma2=0.96,
                       
                       h1=0,   
                       h2=0,
                       
                       gammaH1=0,
                       gammaH2=0,
                       
                       N=10000);


##################Elisenberg part model (SEIIFR), sierra

####parameters
pars.eli14_part_sie= c(psi=0, gammaHw1=0, hw1=0,deltaHw1=0,agu=1,
                       leg=0,
                       els=1,
                       mel=0,
                       fhmax1=1,
                       fhmax2=1,
                       fcccmax1=0,
                       fcccmax2=0,
                       pnccc=0,
                       pnh=0,
                       
                       alphaCho=0, 
                       he1=0, 
                       gammaE1=0, 
                       
                       eppsilonNccc=0,
                       eppsilonNh=0,
                       ccc1=0,
                       ccc2=0,
                       phiH1=0,
                       phiH2=0,
                       phiCcc1=0,
                       phiCcc2=0,
                       
                       rhoRv=0,
                       rhoV=0,
                       rhoRh=0,
                       rhoH=0,
                       omegaRh=0,
                       
                       alpha=0.1,
                       alphaHw=0,
                       alphaRh=0,
                       alphaV=0,
                       
                       betaIc1=0.12,
                       betaIc2=1.73*0.12,
                       betaIh=0, 
                       betaIh1=0.12*0,
                       betaIh2=0.12*1.73*0, 
                       
                       betaIccc1=0,
                       betaIccc2=0,
                       betaIrh1=0,
                       betaIv1=0,
                       betaIhwo1=0,
                       betaIhw1=0,
                       betaIhw2=0,
                       
                       betaFc=2.97*0.12,
                       betaFh=2.97*0.12,
                       betaFhw=0,
                       
                       delta1=0.38/0.96, 
                       delta2=0.96,
                       deltaH1=0,
                       deltaH2=0,
                       deltaB2=0,
                       deltaCcc1=0,
                       deltaCcc2=0,
                       gammaCcc0=0,
                       gammaH0=0,
                       gammaCcc1=0,
                       gammaCcc2=0,
                       gammaNccc=0,
                       gammaNh=0,
                       gammaRh=0,
                       gammaRccc=0,
                       gammaFc=0.38,
                       gammaFh=0.38,
                       
                       gamma1=0.15,
                       gamma2=0.73,
                       
                       h1=0,   
                       h2=0,
                       
                       gammaH1=0,
                       gammaH2=0,
                       
                       N=10000);


#################################Weitz 2015 (SEIFR, no   H)###### the transmission rate needs recalculation! 
######Guinea
####Pratmeters
pars.wei15_gui= c(psi=0, gammaHw1=0, hw1=0,deltaHw1=0,agu=1,
                  leg=1,
                  els=0,
                  mel=0,
                  fhmax1=0,
                  fhmax2=0,
                  fcccmax1=0,
                  fcccmax2=0,
                  pnccc=0,
                  pnh=0,
                  
                  alphaCho=0,
                  gammaE1=0,
                  he1=0,
                  
                  eppsilonNccc=0,
                  eppsilonNh=0,
                  ccc1=0,
                  ccc2=0,
                  phiH1=0,
                  phiH2=0,
                  phiCcc1=0,
                  phiCcc2=0,
                  
                  rhoRv=0,
                  rhoV=0,
                  rhoRh=0,
                  rhoH=0,
                  omegaRh=0,
                  
                  alpha=1/11,
                  alphaHw=0,
                  alphaRh=0,
                  alphaV=0,
                  
                  betaIc1=exp(8.8*0.011)/9.08,  
                  betaIc2=0,
                  betaIh1=0,
                  betaIh2=0,
                  betaIccc1=0,
                  betaIccc2=0,
                  betaIrh1=0,
                  betaIv1=0,
                  betaIhwo1=0,
                  betaIhw1=0,
                  betaIhw2=0,
                  
                  betaFc=2.2*exp(8.8*0.011)/9.08,
                  betaFh=0,
                  betaFhw=0,      
                                    
                  delta1=0.7, 
                  delta2=0,
                  deltaH1=0,
                  deltaH2=0,
                  deltaB2=0,
                  deltaCcc1=0,
                  deltaCcc2=0,
                  
                  h1=0,
                  h2=0,
                  gamma1=1/6,
                  gamma2=0,
                  gammaH1=0,
                  gammaH2=0, 
                  
                  gammaCcc0=0,
                  gammaH0=0,
                  gammaCcc1=0,
                  gammaCcc2=0,
                  gammaNccc=0,
                  gammaNh=0,
                  
                  gammaRh=0,
                  gammaRccc=0,
                  gammaFc=1/2,
                  gammaFh=0,
                  
                  N=10000);


######Liberia
####Pratmeters
pars.wei15_lib= c(psi=0, gammaHw1=0, hw1=0,deltaHw1=0,agu=1,
                  leg=1,
                  els=0,
                  mel=0,
                  fhmax1=0,
                  fhmax2=0,
                  fcccmax1=0,
                  fcccmax2=0,
                  pnccc=0,
                  pnh=0,
                  
                  alphaCho=0,
                  gammaE1=0,
                  he1=0,
                  
                  eppsilonNccc=0,
                  eppsilonNh=0,
                  ccc1=0,
                  ccc2=0,
                  phiH1=0,
                  phiH2=0,
                  phiCcc1=0,
                  phiCcc2=0,
                  
                  rhoRv=0,
                  rhoV=0,
                  rhoRh=0,
                  rhoH=0,
                  omegaRh=0,
                  
                  alpha=1/11,
                  alphaHw=0,
                  alphaRh=0,
                  alphaV=0,
                  
                  betaIc1=exp(8.8*0.048)/9.08,
                  betaIc2=0,
                  betaIh1=0,
                  betaIh2=0,
                  betaIccc1=0,
                  betaIccc2=0,
                  betaIrh1=0,
                  betaIv1=0,
                  betaIhwo1=0,
                  betaIhw1=0,
                  betaIhw2=0,
                  
                  betaFc=2.2*exp(8.8*0.048)/9.08,
                  betaFh=0,
                  betaFhw=0,
                  
                  delta1=0.7, 
                  delta2=0,
                  deltaH1=0,
                  deltaH2=0,
                  deltaB2=0,
                  deltaCcc1=0,
                  deltaCcc2=0,
                  
                  h1=0,
                  h2=0,
                  gamma1=1/6,
                  gamma2=0,
                  gammaH1=0,
                  gammaH2=0, 
                  
                  gammaCcc0=0,
                  gammaH0=0,
                  gammaCcc1=0,
                  gammaCcc2=0,
                  gammaNccc=0,
                  gammaNh=0,
                  
                  gammaRh=0,
                  gammaRccc=0,
                  gammaFc=1/2,
                  gammaFh=0,
                  
                  N=10000);


######Sierra Leone
####Pratmeters
pars.wei15_sie= c(psi=0, gammaHw1=0, hw1=0,deltaHw1=0,agu=1,
                  leg=1,
                  els=0,
                  mel=0,
                  fhmax1=0,
                  fhmax2=0,
                  fcccmax1=0,
                  fcccmax2=0,
                  pnccc=0,
                  pnh=0,
                  
                  alphaCho=0,
                  gammaE1=0,
                  he1=0,
                  
                  eppsilonNccc=0,
                  eppsilonNh=0,
                  ccc1=0,
                  ccc2=0,
                  phiH1=0,
                  phiH2=0,
                  phiCcc1=0,
                  phiCcc2=0,
                  
                  rhoRv=0,
                  rhoV=0,
                  rhoRh=0,
                  rhoH=0,
                  omegaRh=0,
                  
                  alpha=1/11,
                  alphaHw=0,
                  alphaRh=0,
                  alphaV=0,
                  
                  betaIc1=exp(8.8*0.032)/9.08,
                  betaIc2=0,
                  betaIh1=0,
                  betaIh2=0,
                  betaIccc1=0,
                  betaIccc2=0,
                  betaIrh1=0,
                  betaIv1=0,
                  betaIhwo1=0,
                  betaIhw1=0,
                  betaIhw2=0,
                  
                  betaFc=2.2*exp(8.8*0.032)/9.08,
                  betaFh=0,
                  betaFhw=0,
                  
                  
                  delta1=0.7, 
                  delta2=0,
                  deltaH1=0,
                  deltaH2=0,
                  deltaB2=0,
                  deltaCcc1=0,
                  deltaCcc2=0,
                  
                  h1=0,
                  h2=0,
                  gamma1=1/6,
                  gamma2=0,
                  gammaH1=0,
                  gammaH2=0, 
                  
                  gammaCcc0=0,
                  gammaH0=0,
                  gammaCcc1=0,
                  gammaCcc2=0,
                  gammaNccc=0,
                  gammaNh=0,
                  
                  gammaRh=0,
                  gammaRccc=0,
                  gammaFc=1/2,
                  gammaFh=0,
                  
                  N=10000);


#############################################################################################F#########################################################################################################
######################################################################## SEIR MODEL, WITHOUT H, F #########################################################################################################
######################################################################################################################################################################################################


#################################Althaus 2014 ( R0 and gamma beta were provided in the table in the paper
#################################Guinea 

####Pratmeters
pars.alt14_gui= c(psi=0, gammaHw1=0, hw1=0,deltaHw1=0,
                  agu=0,
                  leg=0,
                  els=0,
                  mel=0,
                  fhmax1=0,
                  fhmax2=1,
                  fcccmax1=0,
                  fcccmax2=0,
                  pnccc=0,
                  pnh=0,
                  
                  alphaCho=0,
                  gammaE1=0,
                  he1=0,
                  
                  eppsilonNccc=0,
                  eppsilonNh=0,
                  ccc1=0,
                  ccc2=0,
                  phiH1=0,
                  phiH2=0,
                  phiCcc1=0,
                  phiCcc2=0,
                  
                  rhoRv=0,
                  rhoV=0,
                  rhoRh=0,
                  rhoH=0,
                  omegaRh=0,
                  
                  alpha=1/5.3,
                  alphaHw=0,
                  alphaRh=0,
                  alphaV=0,
                  
                  betaIc1=0.27,
                  betaIc2=0,
                  betaIh1=0,
                  betaIh2=0,
                  betaIccc1=0,
                  betaIccc2=0,
                  betaIrh1=0,
                  betaIv1=0,
                  betaIhwo1=0,
                  betaIhw1=0,
                  betaIhw2=0,
                  
                  betaFc=0,
                  betaFh=0,
                  betaFhw=0,
                  
                  delta1=0, 
                  delta2=0,
                  deltaH1=0,
                  deltaH2=0,
                  deltaB2=1,
                  deltaCcc1=0,
                  deltaCcc2=0,
                  
                  h1=0,
                  h2=0,
                  gamma1=1/5.61, 
                  gamma2=0,
                  gammaH1=0,
                  gammaH2=0, 
                  
                  gammaCcc0=0,
                  gammaH0=0,
                  gammaCcc1=0,
                  gammaCcc2=0,
                  gammaNccc=0,
                  gammaNh=0,
                  
                  gammaRh=0,
                  gammaRccc=0,
                  gammaFc=0,
                  gammaFh=0,
                  N=10000);


#################################Librea


####Pratmeters
pars.alt14_lib= c(psi=0, gammaHw1=0, hw1=0,deltaHw1=0,
                  agu=0,
                  leg=0,
                  els=0,
                  mel=0,
                  fhmax1=0,
                  fhmax2=1,
                  fcccmax1=0,
                  fcccmax2=0,
                  pnccc=0,
                  pnh=0,
                  
                  alphaCho=0,
                  gammaE1=0,
                  he1=0,
                  
                  eppsilonNccc=0,
                  eppsilonNh=0,
                  ccc1=0,
                  ccc2=0,
                  phiH1=0,
                  phiH2=0,
                  phiCcc1=0,
                  phiCcc2=0,
                  
                  rhoRv=0,
                  rhoV=0,
                  rhoRh=0,
                  rhoH=0,
                  omegaRh=0,
                  
                  alpha=1/5.3,
                  alphaHw=0,
                  alphaRh=0,
                  alphaV=0,
                  
                  betaIc1=0.28,
                  betaIc2=0,
                  betaIh1=0,
                  betaIh2=0,
                  betaIccc1=0,
                  betaIccc2=0,
                  betaIrh1=0,
                  betaIv1=0,
                  betaIhwo1=0,
                  betaIhw1=0,
                  betaIhw2=0,
                  
                  betaFc=0,
                  betaFh=0,
                  betaFhw=0,
                  
                  delta1=0, 
                  delta2=0,
                  deltaH1=0,
                  deltaH2=0,
                  deltaB2=1,
                  deltaCcc1=0,
                  deltaCcc2=0,
                  
                  h1=0,
                  h2=0,
                  gamma1=1/5.61, 
                  gamma2=0,
                  gammaH1=0,
                  gammaH2=0, 
                  
                  gammaCcc0=0,
                  gammaH0=0,
                  gammaCcc1=0,
                  gammaCcc2=0,
                  gammaNccc=0,
                  gammaNh=0,
                  
                  gammaRh=0,
                  gammaRccc=0,
                  gammaFc=0,
                  gammaFh=0,
                  N=10000);


#################################Sierra leone


####Pratmeters
pars.alt14_sie= c(psi=0, gammaHw1=0, hw1=0,deltaHw1=0,
                  agu=0,
                  leg=0,
                  els=0,
                  mel=0,
                  fhmax1=0,
                  fhmax2=1,
                  fcccmax1=0,
                  fcccmax2=0,
                  pnccc=0,
                  pnh=0,
                  
                  alphaCho=0,
                  gammaE1=0,
                  he1=0,
                  
                  eppsilonNccc=0,
                  eppsilonNh=0,
                  ccc1=0,
                  ccc2=0,
                  phiH1=0,
                  phiH2=0,
                  phiCcc1=0,
                  phiCcc2=0,
                  
                  rhoRv=0,
                  rhoV=0,
                  rhoRh=0,
                  rhoH=0,
                  omegaRh=0,
                  
                  alpha=1/5.3,
                  alphaHw=0,
                  alphaRh=0,
                  alphaV=0,
                  
                  betaIc1=0.45,
                  betaIc2=0,
                  betaIh1=0,
                  betaIh2=0,
                  betaIccc1=0,
                  betaIccc2=0,
                  betaIrh1=0,
                  betaIv1=0,
                  betaIhwo1=0,
                  betaIhw1=0,
                  betaIhw2=0,
                  
                  betaFc=0,
                  betaFh=0,
                  betaFhw=0,
                  
                  delta1=0, 
                  delta2=0,
                  deltaH1=0,
                  deltaH2=0,
                  deltaB2=1,
                  deltaCcc1=0,
                  deltaCcc2=0,
                  
                  h1=0,
                  h2=0,
                  gamma1=1/5.61, 
                  gamma2=0,
                  gammaH1=0,
                  gammaH2=0, 
                  
                  gammaCcc0=0,
                  gammaH0=0,
                  gammaCcc1=0,
                  gammaCcc2=0,
                  gammaNccc=0,
                  gammaNh=0,
                  
                  gammaRh=0,
                  gammaRccc=0,
                  gammaFc=0,
                  gammaFh=0,
                  N=10000);


#################################Bashar 2014 (beta and gamma was not provided, but R0 is provided, so beta0 (before intervention could be calculated)
#################################Guinea 
####Pratmeters
pars.bas14_gui= c(psi=0, gammaHw1=0, hw1=0,deltaHw1=0,
                  agu=0,
                  leg=0,
                  els=0,
                  mel=0,
                  fhmax1=0,
                  fhmax2=1,
                  fcccmax1=0,
                  fcccmax2=0,
                  pnccc=0,
                  pnh=0,
                  
                  alphaCho=0,
                  gammaE1=0,
                  he1=0,
                  
                  eppsilonNccc=0,
                  eppsilonNh=0,
                  ccc1=0,
                  ccc2=0,
                  phiH1=0,
                  phiH2=0,
                  phiCcc1=0,
                  phiCcc2=0,
                  
                  rhoRv=0,
                  rhoV=0,
                  rhoRh=0,
                  rhoH=0,
                  omegaRh=0,
                  
                  alpha=1/6.3,
                  alphaHw=0,
                  alphaRh=0,
                  alphaV=0,
                  
                  betaIc1=1.145*(1/11), 
                  betaIc2=0,
                  betaIh1=0,
                  betaIh2=0,
                  betaIccc1=0,
                  betaIccc2=0,
                  betaIrh1=0,
                  betaIv1=0,
                  betaIhwo1=0,
                  betaIhw1=0,
                  betaIhw2=0,
                  
                  betaFc=0,
                  betaFh=0,
                  betaFhw=0,
                  
                  delta1=0, 
                  delta2=0,
                  deltaH1=0,
                  deltaH2=0,
                  deltaB2=1,
                  deltaCcc1=0,
                  deltaCcc2=0,
                  
                  h1=0,
                  h2=0,
                  gamma1=1/11, 
                  gamma2=0,
                  gammaH1=0,
                  gammaH2=0, 
                  
                  gammaCcc0=0,
                  gammaH0=0,
                  gammaCcc1=0,
                  gammaCcc2=0,
                  gammaNccc=0,
                  gammaNh=0,
                  
                  gammaRh=0,
                  gammaRccc=0,
                  gammaFc=0,
                  gammaFh=0,
                  N=10000);


#################################Sierra Leone  ########delet this one, in the original paper, this one is not explored either, as the R0 do not simulated the real one. 

####Pratmeters
pars.bas14_sie= c(psi=0, gammaHw1=0, hw1=0,deltaHw1=0,
                  agu=0,
                  leg=0,
                  els=0,
                  mel=0,
                  fhmax1=0,
                  fhmax2=1,
                  fcccmax1=0,
                  fcccmax2=0,
                  pnccc=0,
                  pnh=0,
                  
                  alphaCho=0,
                  gammaE1=0,
                  he1=0,
                  
                  eppsilonNccc=0,
                  eppsilonNh=0,
                  ccc1=0,
                  ccc2=0,
                  phiH1=0,
                  phiH2=0,
                  phiCcc1=0,
                  phiCcc2=0,
                  
                  rhoRv=0,
                  rhoV=0,
                  rhoRh=0,
                  rhoH=0,
                  omegaRh=0,
                  
                  alpha=1/6.3,
                  alphaHw=0,
                  alphaRh=0,
                  alphaV=0,
                  
                  betaIc1=1.24*(1/11),
                  betaIc2=0,
                  betaIh1=0,
                  betaIh2=0,
                  betaIccc1=0,
                  betaIccc2=0,
                  betaIrh1=0,
                  betaIv1=0,
                  betaIhwo1=0,
                  betaIhw1=0,
                  betaIhw2=0,
                  
                  betaFc=0,
                  betaFh=0,
                  betaFhw=0,
                  
                  delta1=0, 
                  delta2=0,
                  deltaH1=0,
                  deltaH2=0,
                  deltaB2=1,
                  deltaCcc1=0,
                  deltaCcc2=0,
                  
                  h1=0,
                  h2=0,
                  gamma1=1/11, 
                  gamma2=0,
                  gammaH1=0,
                  gammaH2=0, 
                  
                  gammaCcc0=0,
                  gammaH0=0,
                  gammaCcc1=0,
                  gammaCcc2=0,
                  gammaNccc=0,
                  gammaNh=0,
                  
                  gammaRh=0,
                  gammaRccc=0,
                  gammaFc=0,
                  gammaFh=0,
                  N=10000);


########################################################### parameters in Chowell 2004
#################################Chowell04.congo95

####Pratmeters
pars.cho04_con95= c(psi=0, gammaHw1=0, hw1=0,deltaHw1=0,
                    agu=0,
                    leg=0,
                    els=0,
                    mel=0,
                    fhmax1=0,
                    fhmax2=1,
                    fcccmax1=0,
                    fcccmax2=0,
                    pnccc=0,
                    pnh=0,
                    
                    alphaCho=0,
                    gammaE1=0,
                    he1=0,
                    
                    eppsilonNccc=0,
                    eppsilonNh=0,
                    ccc1=0,
                    ccc2=0,
                    phiH1=0,
                    phiH2=0,
                    phiCcc1=0,
                    phiCcc2=0,
                    
                    rhoRv=0,
                    rhoV=0,
                    rhoRh=0,
                    rhoH=0,
                    omegaRh=0,
                    
                    alpha=1/5.3,
                    alphaHw=0,
                    alphaRh=0,
                    alphaV=0,
                    
                    betaIc1=0.33,
                    betaIc2=0,
                    betaIh1=0,
                    betaIh2=0,
                    betaIccc1=0,
                    betaIccc2=0,
                    betaIrh1=0,
                    betaIv1=0,
                    betaIhwo1=0,
                    betaIhw1=0,
                    betaIhw2=0,
                    
                    betaFc=0,
                    betaFh=0,
                    betaFhw=0,
                    
                    delta1=0, 
                    delta2=0,
                    deltaH1=0,
                    deltaH2=0,
                    deltaB2=1,
                    deltaCcc1=0,
                    deltaCcc2=0,
                    
                    h1=0,
                    h2=0,
                    gamma1=1/5.61, 
                    gamma2=0,
                    gammaH1=0,
                    gammaH2=0, 
                    
                    gammaCcc0=0,
                    gammaH0=0,
                    gammaCcc1=0,
                    gammaCcc2=0,
                    gammaNccc=0,
                    gammaNh=0,
                    
                    gammaRh=1,
                    gammaRccc=0,
                    gammaFc=0,
                    gammaFh=0,
                    N=10000);


#################################Chowell04.uganda00


####Pratmeters
pars.cho04_uga00 = c(psi=0, gammaHw1=0, hw1=0,deltaHw1=0,agu=0,
                     leg=0,
                     els=0,
                     mel=0,
                     fhmax1=0,
                     fhmax2=1,
                     fcccmax1=0,
                     fcccmax2=0,
                     pnccc=0,
                     pnh=0,
                     
                     alphaCho=0,
                     gammaE1=0,
                     he1=0,
                     
                     eppsilonNccc=0,
                     eppsilonNh=0,
                     ccc1=0,
                     ccc2=0,
                     phiH1=0,
                     phiH2=0,
                     phiCcc1=0,
                     phiCcc2=0,
                     
                     rhoRv=0,
                     rhoV=0,
                     rhoRh=0,
                     rhoH=0,
                     omegaRh=0,
                     
                     alpha=1/3.35,
                     alphaHw=0,
                     alphaRh=0,
                     alphaV=0,
                     
                     betaIc1=0.38,
                     betaIc2=0,
                     betaIh1=0,
                     betaIh2=0,
                     betaIccc1=0,
                     betaIccc2=0,
                     betaIrh1=0,
                     betaIv1=0,
                     betaIhwo1=0,
                     betaIhw1=0,
                     betaIhw2=0,
                     
                     betaFc=0,
                     betaFh=0,
                     betaFhw=0,
                     
                     
                     delta1=0, 
                     delta2=0,
                     deltaH1=0,
                     deltaH2=0,
                     deltaB2=1,
                     deltaCcc1=0,
                     deltaCcc2=0,
                     
                     h1=0,
                     h2=0,
                     gamma1=1/3.5, 
                     gamma2=0,
                     gammaH1=0,
                     gammaH2=0, 
                     
                     gammaCcc0=0,
                     gammaH0=0,
                     gammaCcc1=0,
                     gammaCcc2=0,
                     gammaNccc=0,
                     gammaNh=0,
                     
                     gammaRh=1,
                     gammaRccc=0,
                     gammaFc=0,
                     gammaFh=0,
                     
                     
                     N=10000);


############################################################## parameters in Gomes 2014,SEIR model
pars.gom14_SEIR= c(psi=0, gammaHw1=0, hw1=0,deltaHw1=0,agu=1,
                   leg=1,
                   els=0,
                   mel=0,
                   fhmax1=1,
                   fhmax2=1,
                   fcccmax1=0,
                   fcccmax2=0,
                   pnccc=0,
                   pnh=0,
                   
                   alphaCho=0,
                   gammaE1=0,
                   he1=0,
                   
                   eppsilonNccc=0,
                   eppsilonNh=0,
                   ccc1=0,
                   ccc2=0,
                   phiH1=0,
                   phiH2=0,
                   phiCcc1=0,
                   phiCcc2=0,
                   
                   rhoRv=0,
                   rhoV=0,
                   rhoRh=0,
                   rhoH=0,
                   omegaRh=0,
                   
                   alpha=1/7,
                   alphaHw=0,
                   alphaRh=0,
                   alphaV=0,
                   
                   betaIc1=2.1*0.1,
                   betaIc2=0,
                   betaIh1=0,
                   betaIh2=0,
                   betaIccc1=0,
                   betaIccc2=0,
                   betaIrh1=0,
                   betaIv1=0,
                   betaIhwo1=0,
                   betaIhw1=0,
                   betaIhw2=0,
                   
                   betaFc=0,
                   betaFh=0,
                   betaFhw=0,
                   
                   delta1=0, 
                   
                   delta2=0,
                   deltaH1=0,
                   deltaH2=0,
                   deltaB2=1,
                   deltaCcc1=0,
                   deltaCcc2=0,
                   
                   h1=0,
                   h2=0,
                   
                   gamma1=1/10,
                   gamma2=0,
                   gammaH1=0,
                   gammaH2=0,
                   
                   gammaCcc0=0,
                   gammaH0=0,
                   gammaCcc1=0,
                   gammaCcc2=0,
                   gammaNccc=0,
                   gammaNh=0,
                   
                   gammaRh=0,
                   gammaRccc=0,
                   gammaFc=0,
                   gammaFh=0,
                   
                   N=10000);


#################################Lekone 2006 cong95 
################################# Vague prior

####Pratmeters
pars.lek06_vag= c(psi=0, gammaHw1=0, hw1=0,deltaHw1=0,
                  agu=0,
                  leg=0,
                  els=0,
                  mel=0,
                  fhmax1=0,
                  fhmax2=1,
                  fcccmax1=0,
                  fcccmax2=0,
                  pnccc=0,
                  pnh=0,
                  
                  alphaCho=0,
                  gammaE1=0,
                  he1=0,
                  
                  eppsilonNccc=0,
                  eppsilonNh=0,
                  ccc1=0,
                  ccc2=0,
                  phiH1=0,
                  phiH2=0,
                  phiCcc1=0,
                  phiCcc2=0,
                  
                  rhoRv=0,
                  rhoV=0,
                  rhoRh=0,
                  rhoH=0,
                  omegaRh=0,
                  
                  alpha=1/9.431,
                  alphaHw=0,
                  alphaRh=0,
                  alphaV=0,
                  
                  betaIc1=0.243,
                  betaIc2=0,
                  betaIh1=0,
                  betaIh2=0,
                  betaIccc1=0,
                  betaIccc2=0,
                  betaIrh1=0,
                  betaIv1=0,
                  betaIhwo1=0,
                  betaIhw1=0,
                  betaIhw2=0,
                  
                  betaFc=0,
                  betaFh=0,
                  betaFhw=0,
                  
                  delta1=0, 
                  delta2=0,
                  deltaH1=0,
                  deltaH2=0,
                  deltaB2=1,
                  deltaCcc1=0,
                  deltaCcc2=0,
                  
                  h1=0,
                  h2=0,
                  gamma1=1/5.712, 
                  gamma2=0,
                  gammaH1=0,
                  gammaH2=0, 
                  
                  gammaCcc0=0,
                  gammaH0=0,
                  gammaCcc1=0,
                  gammaCcc2=0,
                  gammaNccc=0,
                  gammaNh=0,
                  
                  gammaRh=0,
                  gammaRccc=0,
                  gammaFc=0,
                  gammaFh=0,
                  N=10000);


################################# informative prior
####Pratmeters
pars.lek06_inf= c(psi=0, gammaHw1=0, hw1=0,deltaHw1=0,
                  agu=0,
                  leg=0,
                  els=0,
                  mel=0,
                  fhmax1=0,
                  fhmax2=1,
                  fcccmax1=0,
                  fcccmax2=0,
                  pnccc=0,
                  pnh=0,
                  
                  alphaCho=0,
                  gammaE1=0,
                  he1=0,
                  
                  eppsilonNccc=0,
                  eppsilonNh=0,
                  ccc1=0,
                  ccc2=0,
                  phiH1=0,
                  phiH2=0,
                  phiCcc1=0,
                  phiCcc2=0,
                  
                  rhoRv=0,
                  rhoV=0,
                  rhoRh=0,
                  rhoH=0,
                  omegaRh=0,
                  
                  alpha=1/10.11,
                  alphaHw=0,
                  alphaRh=0,
                  alphaV=0,
                  
                  betaIc1=0.209,
                  betaIc2=0,
                  betaIh1=0,
                  betaIh2=0,
                  betaIccc1=0,
                  betaIccc2=0,
                  betaIrh1=0,
                  betaIv1=0,
                  betaIhwo1=0,
                  betaIhw1=0,
                  betaIhw2=0,
                  
                  betaFc=0,
                  betaFh=0,
                  betaFhw=0,
                  
                  delta1=0, 
                  delta2=0,
                  deltaH1=0,
                  deltaH2=0,
                  deltaB2=1,
                  deltaCcc1=0,
                  deltaCcc2=0,
                  
                  h1=0,
                  h2=0,
                  gamma1=1/6.523, 
                  gamma2=0,
                  gammaH1=0,
                  gammaH2=0, 
                  
                  gammaCcc0=0,
                  gammaH0=0,
                  gammaCcc1=0,
                  gammaCcc2=0,
                  gammaNccc=0,
                  gammaNh=0,
                  
                  gammaRh=0,
                  gammaRccc=0,
                  gammaFc=0,
                  gammaFh=0,
                  N=10000);


#################################################### Meltzer 2014

###########################Libria
####Pratmeters
pars.mel14_lib= c(psi=0, gammaHw1=0, hw1=0,deltaHw1=0,agu=0,
                  leg=0,
                  els=0,
                  mel=0,
                  fhmax1=0,
                  fhmax2=0,
                  fcccmax1=0,
                  fcccmax2=0,
                  pnccc=0,
                  pnh=0,
                  
                  alphaCho=0,
                  gammaE1=0,
                  he1=0,
                  
                  eppsilonNccc=0,
                  eppsilonNh=0,
                  ccc1=0,
                  ccc2=0,
                  phiH1=0,
                  phiH2=0,
                  phiCcc1=0,
                  phiCcc2=0,
                  
                  rhoRv=0,
                  rhoV=0,
                  rhoRh=0,
                  rhoH=0,
                  omegaRh=0,
                  
                  alpha=1/6.3,
                  alphaHw=0,
                  alphaRh=0,
                  alphaV=0,
                  
                  betaIc1=0.1*0.02+0.075*0.03+0.825*0.3, 
                  betaIc2=0,
                  betaIh1=0,
                  betaIh2=0,
                  betaIccc1=0,
                  betaIccc2=0,
                  betaIrh1=0,
                  betaIv1=0,
                  betaIhwo1=0,
                  betaIhw1=0,
                  betaIhw2=0,
                  
                  betaFc=0,
                  betaFh=0,
                  betaFhw=0,
                  
                  delta1=0, 
                  delta2=0,
                  deltaH1=0,
                  deltaH2=0,
                  deltaB2=1,
                  deltaCcc1=0,
                  deltaCcc2=0,
                  
                  h1=0,
                  h2=0,
                  gamma1=1/6, 
                  gamma2=0,
                  gammaH1=0,
                  gammaH2=0, 
                  
                  gammaCcc0=0,
                  gammaH0=0,
                  gammaCcc1=0,
                  gammaCcc2=0,
                  gammaNccc=0,
                  gammaNh=0,
                  
                  gammaRh=0,
                  gammaRccc=0,
                  gammaFc=0,
                  gammaFh=0,
                  N=10000);

#################################################### Meltzer 2014

###########################sieria
####Pratmeters
pars.mel14_sie= c(psi=0, gammaHw1=0, hw1=0,deltaHw1=0,agu=0,
                  leg=0,
                  els=0,
                  mel=0,
                  fhmax1=0,
                  fhmax2=0,
                  fcccmax1=0,
                  fcccmax2=0,
                  pnccc=0,
                  pnh=0,
                  
                  alphaCho=0,
                  gammaE1=0,
                  he1=0,
                  
                  eppsilonNccc=0,
                  eppsilonNh=0,
                  ccc1=0,
                  ccc2=0,
                  phiH1=0,
                  phiH2=0,
                  phiCcc1=0,
                  phiCcc2=0,
                  
                  rhoRv=0,
                  rhoV=0,
                  rhoRh=0,
                  rhoH=0,
                  omegaRh=0,
                  
                  alpha=1/6.3,
                  alphaHw=0,
                  alphaRh=0,
                  alphaV=0,
                  
                  betaIc1=0.15*0.02+0.25*0.03+0.6*0.3, 
                  betaIc2=0,
                  betaIh1=0,
                  betaIh2=0,
                  betaIccc1=0,
                  betaIccc2=0,
                  betaIrh1=0,
                  betaIv1=0,
                  betaIhwo1=0,
                  betaIhw1=0,
                  betaIhw2=0,
                  
                  betaFc=0,
                  betaFh=0,
                  betaFhw=0,
                  
                  delta1=0, 
                  delta2=0,
                  deltaH1=0,
                  deltaH2=0,
                  deltaB2=1,
                  deltaCcc1=0,
                  deltaCcc2=0,
                  
                  h1=0,
                  h2=0,
                  gamma1=1/6, 
                  gamma2=0,
                  gammaH1=0,
                  gammaH2=0, 
                  
                  gammaCcc0=0,
                  gammaH0=0,
                  gammaCcc1=0,
                  gammaCcc2=0,
                  gammaNccc=0,
                  gammaNh=0,
                  
                  gammaRh=0,
                  gammaRccc=0,
                  gammaFc=0,
                  gammaFh=0,
                  N=10000);


################################# Ferrary 2004, SIR model, only R0 and gamma were provided, beta was extimated from R0*gamma.E is missing. I assume there is E, but E to I is very fast rate. 
################################# cong95

####Pratmeters
pars.fer04_con95= c(psi=0, gammaHw1=0, hw1=0,deltaHw1=0,
                    agu=0,
                    leg=0,
                    els=0,
                    mel=0,
                    fhmax1=0,
                    fhmax2=1,
                    fcccmax1=0,
                    fcccmax2=0,
                    pnccc=0,
                    pnh=0,
                    
                    alphaCho=0,
                    gammaE1=0,
                    he1=0,
                    
                    eppsilonNccc=0,
                    eppsilonNh=0,
                    ccc1=0,
                    ccc2=0,
                    phiH1=0,
                    phiH2=0,
                    phiCcc1=0,
                    phiCcc2=0,
                    
                    rhoRv=0,
                    rhoV=0,
                    rhoRh=0,
                    rhoH=0,
                    omegaRh=0,
                    
                    alpha=1,
                    alphaHw=0,
                    alphaRh=0,
                    alphaV=0,
                    
                    betaIc1=3.65*(1/14),
                    betaIc2=0,
                    betaIh1=0,
                    betaIh2=0,
                    betaIccc1=0,
                    betaIccc2=0,
                    betaIrh1=0,
                    betaIv1=0,
                    betaIhwo1=0,
                    betaIhw1=0,
                    betaIhw2=0,
                    
                    betaFc=0,
                    betaFh=0,
                    betaFhw=0,
                    
                    delta1=0, 
                    delta2=0,
                    deltaH1=0,
                    deltaH2=0,
                    deltaB2=1,
                    deltaCcc1=0,
                    deltaCcc2=0,
                    
                    h1=0,
                    h2=0,
                    gamma1=1/14, 
                    gamma2=0,
                    gammaH1=0,
                    gammaH2=0, 
                    
                    gammaCcc0=0,
                    gammaH0=0,
                    gammaCcc1=0,
                    gammaCcc2=0,
                    gammaNccc=0,
                    gammaNh=0,
                    
                    gammaRh=0,
                    gammaRccc=0,
                    gammaFc=0,
                    gammaFh=0,
                    N=10000);


################################# uganda 2000

####Pratmeters
pars.fer04_uga00= c(psi=0, gammaHw1=0, hw1=0,deltaHw1=0,
                    agu=0,
                    leg=0,
                    els=0,
                    mel=0,
                    fhmax1=0,
                    fhmax2=1,
                    fcccmax1=0,
                    fcccmax2=0,
                    pnccc=0,
                    pnh=0,
                    
                    alphaCho=0,
                    gammaE1=0,
                    he1=0,
                    
                    eppsilonNccc=0,
                    eppsilonNh=0,
                    ccc1=0,
                    ccc2=0,
                    phiH1=0,
                    phiH2=0,
                    phiCcc1=0,
                    phiCcc2=0,
                    
                    rhoRv=0,
                    rhoV=0,
                    rhoRh=0,
                    rhoH=0,
                    omegaRh=0,
                    
                    alpha=1,
                    alphaHw=0,
                    alphaRh=0,
                    alphaV=0,
                    
                    betaIc1=1.79*(1/14),
                    betaIc2=0,
                    betaIh1=0,
                    betaIh2=0,
                    betaIccc1=0,
                    betaIccc2=0,
                    betaIrh1=0,
                    betaIv1=0,
                    betaIhwo1=0,
                    betaIhw1=0,
                    betaIhw2=0,
                    
                    betaFc=0,
                    betaFh=0,
                    betaFhw=0,
                    
                    delta1=0, 
                    delta2=0,
                    deltaH1=0,
                    deltaH2=0,
                    deltaB2=1,
                    deltaCcc1=0,
                    deltaCcc2=0,
                    
                    h1=0,
                    h2=0,
                    gamma1=1/14, 
                    gamma2=0,
                    gammaH1=0,
                    gammaH2=0, 
                    
                    gammaCcc0=0,
                    gammaH0=0,
                    gammaCcc1=0,
                    gammaCcc2=0,
                    gammaNccc=0,
                    gammaNh=0,
                    
                    gammaRh=0,
                    gammaRccc=0,
                    gammaFc=0,
                    gammaFh=0,
                    N=10000);


#################################Shamen 2014 (SEIFR, no H, but F is not transmisinable ) ## time variant, based on the reported number on 27/sep 2014
#################################Guinea

####Pratmeters
pars.sha14_gui= c(psi=0, gammaHw1=0, hw1=0,deltaHw1=0,
                  
                  agu=1,
                  leg=1,
                  els=0,
                  mel=0,
                  fhmax1=0,
                  fhmax2=0,
                  fcccmax1=0,
                  fcccmax2=0,
                  pnccc=0,
                  pnh=0,
                                    
                  alphaCho=0,
                  gammaE1=0,
                  he1=0,
                  
                  eppsilonNccc=0,
                  eppsilonNh=0,
                  ccc1=0,
                  ccc2=0,
                  phiH1=0,
                  phiH2=0,
                  phiCcc1=0,
                  phiCcc2=0,
                  
                  rhoRv=0,
                  rhoV=0,
                  rhoRh=0,
                  rhoH=0,
                  omegaRh=0,
                  
                  alpha=1/10.75,
                  alphaHw=0,
                  alphaRh=0,
                  alphaV=0,
                  
                  betaIc1=0.17,
                  betaIc2=0,
                  betaIh1=0,
                  betaIh2=0,
                  betaIccc1=0,
                  betaIccc2=0,
                  betaIrh1=0,
                  betaIv1=0,
                  betaIhwo1=0,
                  betaIhw1=0,
                  betaIhw2=0,
                  
                  betaFc=0,
                  betaFh=0,
                  betaFhw=0,
                                    
                  delta1=0, 
                  delta2=0,
                  deltaH1=0,
                  deltaH2=0,
                  deltaB2=0,
                  deltaCcc1=0,
                  deltaCcc2=0,
                  
                  h1=0,
                  h2=0,
                  gamma1= 1/7.08,  
                  gamma2=0,
                  gammaH1=0,
                  gammaH2=0,  
                  
                  gammaCcc0=0,
                  gammaH0=0,
                  gammaCcc1=0,
                  gammaCcc2=0,
                  gammaNccc=0,
                  gammaNh=0,
                  
                  gammaRh=0,
                  gammaRccc=0,
                  gammaFc=0, 
                  gammaFh=0,
                                    
                  N=10000);


#################################Liberia
####Pratmeters
pars.sha14_lib= c(psi=0, gammaHw1=0, hw1=0,deltaHw1=0,
                  agu=1,
                  leg=1,
                  els=0,
                  mel=0,
                  fhmax1=0,
                  fhmax2=0,
                  fcccmax1=0,
                  fcccmax2=0,
                  pnccc=0,
                  pnh=0,
                  
                  
                  alphaCho=0,
                  gammaE1=0,
                  he1=0,
                  
                  eppsilonNccc=0,
                  eppsilonNh=0,
                  ccc1=0,
                  ccc2=0,
                  phiH1=0,
                  phiH2=0,
                  phiCcc1=0,
                  phiCcc2=0,
                  
                  rhoRv=0,
                  rhoV=0,
                  rhoRh=0,
                  rhoH=0,
                  omegaRh=0,
                  
                  alpha=1/5.87,
                  alphaHw=0,
                  alphaRh=0,
                  alphaV=0,
                  
                  betaIc1=0.17,
                  betaIc2=0,
                  betaIh1=0,
                  betaIh2=0,
                  betaIccc1=0,
                  betaIccc2=0,
                  betaIrh1=0,
                  betaIv1=0,
                  betaIhwo1=0,
                  betaIhw1=0,
                  betaIhw2=0,
                  
                  betaFc=0,
                  betaFh=0,
                  betaFhw=0,
                  
                  
                  delta1=0,
                  delta2=0,
                  deltaH1=0,
                  deltaH2=0,
                  deltaB2=0,
                  deltaCcc1=0,
                  deltaCcc2=0,
                  
                  h1=0,
                  h2=0,
                  gamma1=1/9.99, 
                  gamma2=0,
                  gammaH1=0,
                  gammaH2=0, # 
                  
                  gammaCcc0=0,
                  gammaH0=0,
                  gammaCcc1=0,
                  gammaCcc2=0,
                  gammaNccc=0,
                  gammaNh=0,
                  
                  gammaRh=0,
                  gammaRccc=0,
                  gammaFc=0,
                  gammaFh=0,                             
                  N=10000);


#################################Siera Leone

####Pratmeters
pars.sha14_sie= c(psi=0, gammaHw1=0, hw1=0,deltaHw1=0,agu=1,
                  leg=1,
                  els=0,
                  mel=0,
                  fhmax1=0,
                  fhmax2=0,
                  fcccmax1=0,
                  fcccmax2=0,
                  pnccc=0,
                  pnh=0,
                                    
                  alphaCho=0,
                  gammaE1=0,
                  he1=0,
                  
                  eppsilonNccc=0,
                  eppsilonNh=0,
                  ccc1=0,
                  ccc2=0,
                  phiH1=0,
                  phiH2=0,
                  phiCcc1=0,
                  phiCcc2=0,
                  
                  rhoRv=0,
                  rhoV=0,
                  rhoRh=0,
                  rhoH=0,
                  omegaRh=0,
                  
                  alpha=1/12.61,
                  alphaHw=0,
                  alphaRh=0,
                  alphaV=0,
                  
                  betaIc1=0.34,
                  betaIc2=0,
                  betaIh1=0,
                  betaIh2=0,
                  betaIccc1=0,
                  betaIccc2=0,
                  betaIrh1=0,
                  betaIv1=0,
                  betaIhwo1=0,
                  betaIhw1=0,
                  betaIhw2=0,
                  
                  betaFc=0,
                  betaFh=0,
                  betaFhw=0,
                                    
                  delta1=0,  
                  delta2=0,
                  deltaH1=0,
                  deltaH2=0,
                  deltaB2=0,
                  deltaCcc1=0,
                  deltaCcc2=0,
                  
                  h1=0,
                  h2=0,
                  gamma1=1/2.91, 
                  gamma2=0,
                  gammaH1=0,
                  gammaH2=0, # 
                  
                  gammaCcc0=0,
                  gammaH0=0,
                  gammaCcc1=0,
                  gammaCcc2=0,
                  gammaNccc=0,
                  gammaNh=0,
                  
                  gammaRh=0,
                  gammaRccc=0,
                  gammaFc=0, 
                  gammaFh=0,                            
                  N=10000);


################################################################################################################################################################################################################
################################################################################part 3 run models ######################################################################################################
################################################################################################################################################################################################################
#### the common part for all managemnts

nrun = 1000;
times=seq(0,2050,by=0.25)
### the intervention efficacy with the cost function of "Cheap and effective" under low, intermediate and high budget levels is c(0.50,0.99,1.00);
### the intervention efficacy with the cost function of "Expensive and effective" under low, intermediate and high budget levels is c(0.08,0.50,0.99);
### the intervention efficacy with the cost function of "Cheap and partly effective" under low, intermediate and high budget levels is c(0.38,0.74,0.74);

intensity <- c(0.5,0.99,1,0.08,0.5,0.99,0.38,0.74,0.75); 
betaIc.m=0.24340284; #community transmission based on the mean model
betaIh.m=0.103692478; #hospital transmission based on the mean model
betaIf.m=0.53268485;#funeral transmission based on the mean model 
betaIchf.m=0.293571905;
betaIch.m=0.193721753951408;
betaIcf.m=0.357152112361342;
deltaC.m=0.667967113
deltaH.m=0.631825725
theta.m=0.551832569
dC=(1-theta.m)*deltaC.m/((1-theta.m)*deltaC.m+theta.m*deltaH.m);
dH=theta.m*deltaH.m/((1-theta.m)*deltaC.m+theta.m*deltaH.m);
wC=1/(1+theta.m+(1-theta.m)*deltaC.m+theta.m*deltaH.m)
wH=theta.m/(1+theta.m+(1-theta.m)*deltaC.m+theta.m*deltaH.m)
wF=((1-theta.m)*deltaC.m+theta.m*deltaH.m)/(1+theta.m+(1-theta.m)*deltaC.m+theta.m*deltaH.m)
wCH_C=1/(1+theta.m)
wCH_H=theta.m/(1+theta.m)
wCF_C=1/(1+(1-theta.m)*deltaC.m+theta.m*deltaH.m)
wCF_F=((1-theta.m)*deltaC.m+theta.m*deltaH.m)/(1+(1-theta.m)*deltaC.m+theta.m*deltaH.m)

pC=wC*betaIc.m/betaIchf.m;
pH=wH*betaIh.m/betaIchf.m;
pF=wF*betaIf.m/betaIchf.m;
pCH_C=wCH_C*betaIc.m/betaIch.m
pCH_H=wCH_H*betaIh.m/betaIch.m
pCF_C=wCF_C*betaIc.m/betaIcf.m
pCF_F=wCF_F*betaIf.m/betaIcf.m


##### this part is intervention and model type specific######################################################################################
##### Simulation under the intervenion of reducing community transmission ###################################################################
#full model
runModel.full <- function(pars.model,modelName,nrun,intensity){
  output <- array(NA, dim=c(length(seq(1,2002*4+1,by=28)),length(statenames)+1,nrun,length(intensity)));
  dur=matrix(NA, nrow=nrun, ncol=length(intensity))
  
  for( i in 1: length(intensity)){
    pars.t <- pars.model;
    pars.t["betaIc1"] <- pars.t["betaIc1"] * (1- intensity [i]);
    pars.t["betaIc2"] <- pars.t["betaIc2"] * (1- intensity [i]);
    pars.t["betaIrh1"] <- pars.t["betaIrh1"] * (1- intensity [i]);
    
    for(r in 1:nrun){
      
      pars.sto=pars.t
      pars.sto[c("betaIc1","betaIc2", "betaIh1", "betaIh2","betaIccc1","betaIccc2","betaIrh1", "betaIv1", "betaIhwo1", "betaIhw1", "betaIhw2","betaFc","betaFh", "betaFhw")]=
               rlnorm(14,log(pars.sto[c("betaIc1","betaIc2", "betaIh1", "betaIh2","betaIccc1","betaIccc2","betaIrh1", "betaIv1", "betaIhwo1", "betaIhw1", "betaIhw2","betaFc","betaFh", "betaFhw")]),0.1);
                  
        Gmodel =gillesp(start=c(
        Sc=9989,Shw=10,Srh=0,Sv=0,Ec=0,Ehw=0,Erh=0,Ev=0,Ecd=0,Ic1=1,Ih1=0,Ihw1=0,Irh1=0,Iv1=0,Iccc1=0,Inccc2=0,Inh2=0,Ic2=0,Ih2=0,Iccc2=0,Fc=0,Fh=0,Rh=0,Rccc=0,R=0,CC=1,CD=0, CP=1),
        times=times,ratefun=ratefun,trans=trans,pars=pars.sto,deltaT=0.1);
        cat(date(), " - ", i, "\n")
      
        dur[r,i]=sort(Gmodel[Gmodel[,length(statenames)+1]==0,1])[1]   
        output[,,r,i]=Gmodel[seq(1,2002*4+1,by=28),]
    }
  }  
  save(output, dur, file=paste(modelName,"comtra.rda",sep='')); 
}


# H model
runModel.h <- function(pars.model,modelName,nrun,intensity){
  output <- array(NA, dim=c(length(seq(1,2002*4+1,by=28)),length(statenames)+1,nrun,length(intensity)));
  dur=matrix(NA, nrow=nrun, ncol=length(intensity))
  
  for( i in 1: length(intensity)){
    
    pars.t <- pars.model;
    pars.t["betaIc1"] <-(1-pCF_C)*pars.t["betaIc1"]+(1- intensity [i])*pCF_C*pars.t["betaIc1"];
    pars.t["betaIc2"] <- (1-pCF_C)*pars.t["betaIc2"]+(1- intensity [i])*pCF_C*pars.t["betaIc2"];
    
    for(r in 1:nrun){
      
      pars.sto=pars.t
      pars.sto[c("betaIc1","betaIc2", "betaIh1", "betaIh2","betaIccc1","betaIccc2","betaIrh1", "betaIv1", "betaIhwo1", "betaIhw1", "betaIhw2","betaFc","betaFh", "betaFhw")]=
        rlnorm(14,log(pars.sto[c("betaIc1","betaIc2", "betaIh1", "betaIh2","betaIccc1","betaIccc2","betaIrh1", "betaIv1", "betaIhwo1", "betaIhw1", "betaIhw2","betaFc","betaFh", "betaFhw")]),0.1);
            
      Gmodel =gillesp(start=c(
        Sc=9989,Shw=10,Srh=0,Sv=0,Ec=0,Ehw=0,Erh=0,Ev=0,Ecd=0,Ic1=1,Ih1=0,Ihw1=0,Irh1=0,Iv1=0,Iccc1=0,Inccc2=0,Inh2=0,Ic2=0,Ih2=0,Iccc2=0,Fc=0,Fh=0,Rh=0,Rccc=0,R=0,CC=1,CD=0, CP=1),
        times=times,ratefun=ratefun,trans=trans,pars=pars.sto,deltaT=0.1);
      cat(date(), " - ", i, "\n")
      
      dur[r,i]=sort(Gmodel[Gmodel[,length(statenames)+1]==0,1])[1]   
      output[,,r,i]=Gmodel[seq(1,2002*4+1,by=28),]
    }
  }  
  save(output, dur, file=paste(modelName,"comtra.rda",sep='')); 
}


# F model
runModel.f <- function(pars.model,modelName,nrun,intensity){
  output <- array(NA, dim=c(length(seq(1,2002*4+1,by=28)),length(statenames)+1,nrun,length(intensity)));
  dur=matrix(NA, nrow=nrun, ncol=length(intensity))
  
  for( i in 1: length(intensity)){
    
    pars.t <- pars.model;
    pars.t["betaIc1"] <-(1-pCH_C)*pars.t["betaIc1"]+(1- intensity [i])*pCH_C*pars.t["betaIc1"];
    pars.t["betaIc2"] <- (1-pCH_C)*pars.t["betaIc2"]+(1- intensity [i])*pCH_C*pars.t["betaIc2"];
    
    for(r in 1:nrun){
      
      pars.sto=pars.t
      pars.sto[c("betaIc1","betaIc2", "betaIh1", "betaIh2","betaIccc1","betaIccc2","betaIrh1", "betaIv1", "betaIhwo1", "betaIhw1", "betaIhw2","betaFc","betaFh", "betaFhw")]=
        rlnorm(14,log(pars.sto[c("betaIc1","betaIc2", "betaIh1", "betaIh2","betaIccc1","betaIccc2","betaIrh1", "betaIv1", "betaIhwo1", "betaIhw1", "betaIhw2","betaFc","betaFh", "betaFhw")]),0.1);
      
      
      Gmodel =gillesp(start=c(
        Sc=9989,Shw=10,Srh=0,Sv=0,Ec=0,Ehw=0,Erh=0,Ev=0,Ecd=0,Ic1=1,Ih1=0,Ihw1=0,Irh1=0,Iv1=0,Iccc1=0,Inccc2=0,Inh2=0,Ic2=0,Ih2=0,Iccc2=0,Fc=0,Fh=0,Rh=0,Rccc=0,R=0,CC=1,CD=0, CP=1),
        times=times,ratefun=ratefun,trans=trans,pars=pars.sto,deltaT=0.1);
      cat(date(), " - ", i, "\n")
      
      
      dur[r,i]=sort(Gmodel[Gmodel[,length(statenames)+1]==0,1])[1]   
      output[,,r,i]=Gmodel[seq(1,2002*4+1,by=28),]
    }
  }  
  save(output, dur, file=paste(modelName,"comtra.rda",sep='')); 
}


# SEIR model
runModel <- function(pars.model,modelName,nrun,intensity){
  output <- array(NA, dim=c(length(seq(1,2002*4+1,by=28)),length(statenames)+1,nrun,length(intensity)));
  dur=matrix(NA, nrow=nrun, ncol=length(intensity))
  
  for( i in 1: length(intensity)){
    
    pars.t <- pars.model;
    pars.t["betaIc1"] <-(1-pC)*pars.t["betaIc1"]+(1- intensity [i])*pC*pars.t["betaIc1"];
    pars.t["betaIc2"] <- (1-pC)*pars.t["betaIc2"]+(1- intensity [i])*pC*pars.t["betaIc2"];
    
    for(r in 1:nrun){
      
      pars.sto=pars.t
      pars.sto[c("betaIc1","betaIc2", "betaIh1", "betaIh2","betaIccc1","betaIccc2","betaIrh1", "betaIv1", "betaIhwo1", "betaIhw1", "betaIhw2","betaFc","betaFh", "betaFhw")]=
        rlnorm(14,log(pars.sto[c("betaIc1","betaIc2", "betaIh1", "betaIh2","betaIccc1","betaIccc2","betaIrh1", "betaIv1", "betaIhwo1", "betaIhw1", "betaIhw2","betaFc","betaFh", "betaFhw")]),0.1);
            
      Gmodel =gillesp(start=c(
        Sc=9989,Shw=10,Srh=0,Sv=0,Ec=0,Ehw=0,Erh=0,Ev=0,Ecd=0,Ic1=1,Ih1=0,Ihw1=0,Irh1=0,Iv1=0,Iccc1=0,Inccc2=0,Inh2=0,Ic2=0,Ih2=0,Iccc2=0,Fc=0,Fh=0,Rh=0,Rccc=0,R=0,CC=1,CD=0, CP=1),
        times=times,ratefun=ratefun,trans=trans,pars=pars.sto,deltaT=0.1);
      cat(date(), " - ", i, "\n")
            
      dur[r,i]=sort(Gmodel[Gmodel[,length(statenames)+1]==0,1])[1]   
      output[,,r,i]=Gmodel[seq(1,2002*4+1,by=28),]
    }
  }  
  save(output, dur, file=paste(modelName,"comtra.rda",sep='')); 
}


##### Simulation under the intervenion of improving hospitalization ###################################################################
#full model
runModel.full <- function(pars.model,modelName,nrun,intensity){
  output <- array(NA, dim=c(length(seq(1,2002*4+1,by=28)),length(statenames)+1,nrun,length(intensity)));
  dur=matrix(NA, nrow=nrun, ncol=length(intensity))
  
  for( i in 1: length(intensity)){
    pars.t <- pars.model;
    
    pars.t["he1"]=ifelse(pars.t["he1"]*(1+intensity[i])<1,pars.t["he1"]*(1+intensity[i]), 1);
    pars.t["h1"]=ifelse(pars.t["h1"]*(1+intensity[i])<1,pars.t["h1"]*(1+intensity[i]), 1); 
    pars.t["h2"]=ifelse(pars.t["h2"]*(1+intensity[i])<1,pars.t["h2"]*(1+intensity[i]), 1); 
    pars.t["hw1"]=ifelse(pars.t["hw1"]*(1+intensity[i])<1,pars.t["hw1"]*(1+intensity[i]), 1);
    
    pars.t["betaIh1"] <- pars.t["betaIh1"] * (1- intensity[i]);
    pars.t["betaIh2"] <- pars.t["betaIh2"] * (1- intensity[i]);
    pars.t["betaIhwo1"] <- pars.t["betaIhwo1"] * (1- intensity[i]);
    pars.t["betaIhw1"] <- pars.t["betaIhw1"] * (1- intensity[i]);
    pars.t["betaIhw2"] <- pars.t["betaIhw2"] * (1- intensity[i]);
    pars.t["betaIv1"] <- pars.t["betaIv1"] * (1- intensity[i]);
    
    for(r in 1:nrun){
      
      pars.sto=pars.t
      pars.sto[c("betaIc1","betaIc2", "betaIh1", "betaIh2","betaIccc1","betaIccc2","betaIrh1", "betaIv1", "betaIhwo1", "betaIhw1", "betaIhw2","betaFc","betaFh", "betaFhw")]=
        rlnorm(14,log(pars.sto[c("betaIc1","betaIc2", "betaIh1", "betaIh2","betaIccc1","betaIccc2","betaIrh1", "betaIv1", "betaIhwo1", "betaIhw1", "betaIhw2","betaFc","betaFh", "betaFhw")]),0.1);
      
      Gmodel =gillesp(start=c(
        Sc=9989,Shw=10,Srh=0,Sv=0,Ec=0,Ehw=0,Erh=0,Ev=0,Ecd=0,Ic1=1,Ih1=0,Ihw1=0,Irh1=0,Iv1=0,Iccc1=0,Inccc2=0,Inh2=0,Ic2=0,Ih2=0,Iccc2=0,Fc=0,Fh=0,Rh=0,Rccc=0,R=0,CC=1,CD=0, CP=1),
        times=times,ratefun=ratefun,trans=trans,pars=pars.sto,deltaT=0.1);
      cat(date(), " - ", i, "\n")
      
      dur[r,i]=sort(Gmodel[Gmodel[,length(statenames)+1]==0,1])[1]   
      output[,,r,i]=Gmodel[seq(1,2002*4+1,by=28),]
    }
  }  
  save(output, dur, file=paste(modelName,"hospital.rda",sep='')); 
}


# H model
runModel.h <- function(pars.model,modelName,nrun,intensity){
  output <- array(NA, dim=c(length(seq(1,2002*4+1,by=28)),length(statenames)+1,nrun,length(intensity)));
  dur=matrix(NA, nrow=nrun, ncol=length(intensity))
  
  for( i in 1: length(intensity)){
    
    pars.t <- pars.model; ##for H model , kha15, it also has betaIhawo1
    
    pars.t["he1"]=ifelse(pars.t["he1"]*(1+intensity[i])<1,pars.t["he1"]*(1+intensity[i]), 1); 
    pars.t["h1"]=ifelse(pars.t["h1"]*(1+intensity[i])<1,pars.t["h1"]*(1+intensity[i]), 1); 
    pars.t["h2"]=ifelse(pars.t["h2"]*(1+intensity[i])<1,pars.t["h2"]*(1+intensity[i]), 1); 
    pars.t["hw1"]=ifelse(pars.t["hw1"]*(1+intensity[i])<1,pars.t["hw1"]*(1+intensity[i]), 1);
    
    pars.t["betaIh1"] <- pars.t["betaIh1"] * (1- intensity[i]);
    pars.t["betaIh2"] <- pars.t["betaIh2"] * (1- intensity[i]);
    pars.t["betaIhwo1"] <- pars.t["betaIhwo1"] * (1- intensity[i]);
    pars.t["betaIhw1"] <- pars.t["betaIhw1"] * (1- intensity[i]);
    pars.t["betaIhw2"] <- pars.t["betaIhw2"] * (1- intensity[i]);
    pars.t["betaIv1"] <- pars.t["betaIv1"] * (1- intensity[i]);
    
    
    for(r in 1:nrun){
      
      pars.sto=pars.t
      pars.sto[c("betaIc1","betaIc2", "betaIh1", "betaIh2","betaIccc1","betaIccc2","betaIrh1", "betaIv1", "betaIhwo1", "betaIhw1", "betaIhw2","betaFc","betaFh", "betaFhw")]=
        rlnorm(14,log(pars.sto[c("betaIc1","betaIc2", "betaIh1", "betaIh2","betaIccc1","betaIccc2","betaIrh1", "betaIv1", "betaIhwo1", "betaIhw1", "betaIhw2","betaFc","betaFh", "betaFhw")]),0.1);
      
      Gmodel =gillesp(start=c(
        Sc=9989,Shw=10,Srh=0,Sv=0,Ec=0,Ehw=0,Erh=0,Ev=0,Ecd=0,Ic1=1,Ih1=0,Ihw1=0,Irh1=0,Iv1=0,Iccc1=0,Inccc2=0,Inh2=0,Ic2=0,Ih2=0,Iccc2=0,Fc=0,Fh=0,Rh=0,Rccc=0,R=0,CC=1,CD=0, CP=1),
        times=times,ratefun=ratefun,trans=trans,pars=pars.sto,deltaT=0.1);
      cat(date(), " - ", i, "\n")
      
      dur[r,i]=sort(Gmodel[Gmodel[,length(statenames)+1]==0,1])[1]   
      output[,,r,i]=Gmodel[seq(1,2002*4+1,by=28),]
    }
  }  
  save(output, dur, file=paste(modelName,"hospital.rda",sep='')); 
}


# F model
runModel.f <- function(pars.model,modelName,nrun,intensity){
  output <- array(NA, dim=c(length(seq(1,2002*4+1,by=28)),length(statenames)+1,nrun,length(intensity)));
  dur=matrix(NA, nrow=nrun, ncol=length(intensity))
  
  for( i in 1: length(intensity)){
    
    pars.t <- pars.model;
    
    theta.new=ifelse(theta.m*(1+intensity[i])<1,theta.m*(1+intensity[i]),1);
    wCH_C.new=1/(1+theta.new);
    wCH_H.new=theta.new/(1+theta.new);
    pars.t["betaIc1"]<-(wCH_C.new/wCH_C)*pCH_C* pars.t["betaIc1"]+(wCH_H.new/wCH_H)*pCH_H* pars.t["betaIc1"];
    pars.t["betaIc2"]<-(wCH_C.new/wCH_C)*pCH_C* pars.t["betaIc2"]+(wCH_H.new/wCH_H)*pCH_H* pars.t["betaIc2"];
    pars.t["delta1"]<- (1-theta.new)/(1-theta.m)*dC* pars.t["delta1"]+theta.new/theta.m*dH* pars.t["delta1"];
    pars.t["delta2"]<- (1-theta.new)/(1-theta.m)*dC* pars.t["delta2"]+theta.new/theta.m*dH* pars.t["delta2"];
    
    pars.t["betaIc1"] <-(1-pCH_H)*pars.t["betaIc1"]+(1- intensity[i])*pCH_H*pars.t["betaIc1"];
    pars.t["betaIc2"] <- (1-pCH_H)*pars.t["betaIc2"]+(1- intensity[i])*pCH_H*pars.t["betaIc2"];
    
    
    for(r in 1:nrun){
      pars.sto=pars.t
      pars.sto[c("betaIc1","betaIc2", "betaIh1", "betaIh2","betaIccc1","betaIccc2","betaIrh1", "betaIv1", "betaIhwo1", "betaIhw1", "betaIhw2","betaFc","betaFh", "betaFhw")]=
        rlnorm(14,log(pars.sto[c("betaIc1","betaIc2", "betaIh1", "betaIh2","betaIccc1","betaIccc2","betaIrh1", "betaIv1", "betaIhwo1", "betaIhw1", "betaIhw2","betaFc","betaFh", "betaFhw")]),0.1);
            
      Gmodel =gillesp(start=c(
        Sc=9989,Shw=10,Srh=0,Sv=0,Ec=0,Ehw=0,Erh=0,Ev=0,Ecd=0,Ic1=1,Ih1=0,Ihw1=0,Irh1=0,Iv1=0,Iccc1=0,Inccc2=0,Inh2=0,Ic2=0,Ih2=0,Iccc2=0,Fc=0,Fh=0,Rh=0,Rccc=0,R=0,CC=1,CD=0, CP=1),
        times=times,ratefun=ratefun,trans=trans,pars=pars.sto,deltaT=0.1);
      cat(date(), " - ", i, "\n")
      
      dur[r,i]=sort(Gmodel[Gmodel[,length(statenames)+1]==0,1])[1]   
      output[,,r,i]=Gmodel[seq(1,2002*4+1,by=28),]
    }
  }  
  save(output, dur, file=paste(modelName,"hospital.rda",sep='')); 
}


# SEIR model
runModel <- function(pars.model,modelName,nrun,intensity){
  output <- array(NA, dim=c(length(seq(1,2002*4+1,by=28)),length(statenames)+1,nrun,length(intensity)));
  dur=matrix(NA, nrow=nrun, ncol=length(intensity))
  
  for( i in 1: length(intensity)){
    
    pars.t <- pars.model;
    
    theta.new=ifelse(theta.m*(1+intensity[i])<1,theta.m*(1+intensity[i]),1);
    wC.new=1/(1+theta.new+(1-theta.new)*deltaC.m+theta.new*deltaH.m);
    wH.new=theta.new/(1+theta.new+(1-theta.new)*deltaC.m+theta.new*deltaH.m);
    wF.new=((1-theta.new)*deltaC.m+theta.new*deltaH.m)/(1+theta.new+(1-theta.new)*deltaC.m+theta.new*deltaH.m);
    pars.t["betaIc1"]<-(wC.new/wC)*pC* pars.t["betaIc1"]+(wH.new/wH)*pH* pars.t["betaIc1"]+(wF.new/wF)*pF* pars.t["betaIc1"];
    pars.t["betaIc2"]<-(wC.new/wC)*pC* pars.t["betaIc2"]+(wH.new/wH)*pH* pars.t["betaIc2"]+(wF.new/wF)*pF* pars.t["betaIc2"];
        
    pars.t["betaIc1"] <-(1-pH)*pars.t["betaIc1"]+(1- intensity[i])*pH*pars.t["betaIc1"];
    pars.t["betaIc2"] <- (1-pH)*pars.t["betaIc2"]+(1- intensity[i])*pH*pars.t["betaIc2"];
    
        
    for(r in 1:nrun){
      pars.sto=pars.t
      pars.sto[c("betaIc1","betaIc2", "betaIh1", "betaIh2","betaIccc1","betaIccc2","betaIrh1", "betaIv1", "betaIhwo1", "betaIhw1", "betaIhw2","betaFc","betaFh", "betaFhw")]=
        rlnorm(14,log(pars.sto[c("betaIc1","betaIc2", "betaIh1", "betaIh2","betaIccc1","betaIccc2","betaIrh1", "betaIv1", "betaIhwo1", "betaIhw1", "betaIhw2","betaFc","betaFh", "betaFhw")]),0.1);
      
      
      Gmodel =gillesp(start=c(
        Sc=9989,Shw=10,Srh=0,Sv=0,Ec=0,Ehw=0,Erh=0,Ev=0,Ecd=0,Ic1=1,Ih1=0,Ihw1=0,Irh1=0,Iv1=0,Iccc1=0,Inccc2=0,Inh2=0,Ic2=0,Ih2=0,Iccc2=0,Fc=0,Fh=0,Rh=0,Rccc=0,R=0,CC=1,CD=0, CP=1),
        times=times,ratefun=ratefun,trans=trans,pars=pars.sto,deltaT=0.1);
      cat(date(), " - ", i, "\n")
      
      dur[r,i]=sort(Gmodel[Gmodel[,length(statenames)+1]==0,1])[1]   
      output[,,r,i]=Gmodel[seq(1,2002*4+1,by=28),]
    }
  }  
  save(output, dur, file=paste(modelName,"hospital.rda",sep='')); 
}

##### Simulation under the intervenion of reducing funeral transmission ###################################################################

#full model
runModel.full <- function(pars.model,modelName,nrun,intensity){
  output <- array(NA, dim=c(length(seq(1,2002*4+1,by=28)),length(statenames)+1,nrun,length(intensity)));
  dur=matrix(NA, nrow=nrun, ncol=length(intensity))
  
  for( i in 1: length(intensity)){
    pars.t <- pars.model;
    pars.t["betaFc"] <- pars.t["betaFc"] * (1- intensity [i]);
    pars.t["betaFh"] <- pars.t["betaFh"] * (1- intensity [i]);
    pars.t["betaFhw"] <- pars.t["betaFhw"] * (1-intensity [i]);
    
    for(r in 1:nrun){
            
      pars.sto=pars.t
      pars.sto[c("betaIc1","betaIc2", "betaIh1", "betaIh2","betaIccc1","betaIccc2","betaIrh1", "betaIv1", "betaIhwo1", "betaIhw1", "betaIhw2","betaFc","betaFh", "betaFhw")]=
        rlnorm(14,log(pars.sto[c("betaIc1","betaIc2", "betaIh1", "betaIh2","betaIccc1","betaIccc2","betaIrh1", "betaIv1", "betaIhwo1", "betaIhw1", "betaIhw2","betaFc","betaFh", "betaFhw")]),0.1);
      
      Gmodel =gillesp(start=c(
        Sc=9989,Shw=10,Srh=0,Sv=0,Ec=0,Ehw=0,Erh=0,Ev=0,Ecd=0,Ic1=1,Ih1=0,Ihw1=0,Irh1=0,Iv1=0,Iccc1=0,Inccc2=0,Inh2=0,Ic2=0,Ih2=0,Iccc2=0,Fc=0,Fh=0,Rh=0,Rccc=0,R=0,CC=1,CD=0, CP=1),
        times=times,ratefun=ratefun,trans=trans,pars=pars.sto,deltaT=0.1);
      cat(date(), " - ", i, "\n")
      
      dur[r,i]=sort(Gmodel[Gmodel[,length(statenames)+1]==0,1])[1]   
      output[,,r,i]=Gmodel[seq(1,2002*4+1,by=28),]
    }
  }  
  save(output, dur, file=paste(modelName,"funtra.rda",sep='')); 
}


# H model
runModel.h <- function(pars.model,modelName,nrun,intensity){
  output <- array(NA, dim=c(length(seq(1,2002*4+1,by=28)),length(statenames)+1,nrun,length(intensity)));
  dur=matrix(NA, nrow=nrun, ncol=length(intensity))
  
  
  for( i in 1: length(intensity)){
    
    pars.t <- pars.model;
    pars.t["betaIc1"] <-(1-pCF_F)*pars.t["betaIc1"]+(1- intensity[i])*pCF_F*pars.t["betaIc1"];
    pars.t["betaIc2"] <- (1-pCF_F)*pars.t["betaIc2"]+(1- intensity[i])*pCF_F*pars.t["betaIc2"];
    
    for(r in 1:nrun){
      
      pars.sto=pars.t
      pars.sto[c("betaIc1","betaIc2", "betaIh1", "betaIh2","betaIccc1","betaIccc2","betaIrh1", "betaIv1", "betaIhwo1", "betaIhw1", "betaIhw2","betaFc","betaFh", "betaFhw")]=
        rlnorm(14,log(pars.sto[c("betaIc1","betaIc2", "betaIh1", "betaIh2","betaIccc1","betaIccc2","betaIrh1", "betaIv1", "betaIhwo1", "betaIhw1", "betaIhw2","betaFc","betaFh", "betaFhw")]),0.1);
      
      Gmodel =gillesp(start=c(
        Sc=9989,Shw=10,Srh=0,Sv=0,Ec=0,Ehw=0,Erh=0,Ev=0,Ecd=0,Ic1=1,Ih1=0,Ihw1=0,Irh1=0,Iv1=0,Iccc1=0,Inccc2=0,Inh2=0,Ic2=0,Ih2=0,Iccc2=0,Fc=0,Fh=0,Rh=0,Rccc=0,R=0,CC=1,CD=0, CP=1),
        times=times,ratefun=ratefun,trans=trans,pars=pars.sto,deltaT=0.1);
      cat(date(), " - ", i, "\n")
      
      dur[r,i]=sort(Gmodel[Gmodel[,length(statenames)+1]==0,1])[1]   
      output[,,r,i]=Gmodel[seq(1,2002*4+1,by=28),]
    }
  }  
  save(output, dur, file=paste(modelName,"funtra.rda",sep='')); 
}


# F model
runModel.f <- function(pars.model,modelName,nrun,intensity){
  output <- array(NA, dim=c(length(seq(1,2002*4+1,by=28)),length(statenames)+1,nrun,length(intensity)));
  dur=matrix(NA, nrow=nrun, ncol=length(intensity))
  
  
  for( i in 1: length(intensity)){
    
    pars.t <- pars.model;
    pars.t["betaFc"] <- pars.t["betaFc"] * (1- intensity[i]);
    pars.t["betaFh"] <- pars.t["betaFh"] * (1- intensity[i]);
    pars.t["betaFhw"] <- pars.t["betaFhw"] * (1-intensity[i]);
    
    for(r in 1:nrun){
      
      pars.sto=pars.t
      pars.sto[c("betaIc1","betaIc2", "betaIh1", "betaIh2","betaIccc1","betaIccc2","betaIrh1", "betaIv1", "betaIhwo1", "betaIhw1", "betaIhw2","betaFc","betaFh", "betaFhw")]=
        rlnorm(14,log(pars.sto[c("betaIc1","betaIc2", "betaIh1", "betaIh2","betaIccc1","betaIccc2","betaIrh1", "betaIv1", "betaIhwo1", "betaIhw1", "betaIhw2","betaFc","betaFh", "betaFhw")]),0.1);
      
      Gmodel =gillesp(start=c(
        Sc=9989,Shw=10,Srh=0,Sv=0,Ec=0,Ehw=0,Erh=0,Ev=0,Ecd=0,Ic1=1,Ih1=0,Ihw1=0,Irh1=0,Iv1=0,Iccc1=0,Inccc2=0,Inh2=0,Ic2=0,Ih2=0,Iccc2=0,Fc=0,Fh=0,Rh=0,Rccc=0,R=0,CC=1,CD=0, CP=1),
        times=times,ratefun=ratefun,trans=trans,pars=pars.sto,deltaT=0.1);
      cat(date(), " - ", i, "\n")
      
      dur[r,i]=sort(Gmodel[Gmodel[,length(statenames)+1]==0,1])[1]   
      output[,,r,i]=Gmodel[seq(1,2002*4+1,by=28),]
    }
  }  
  save(output, dur, file=paste(modelName,"funtra.rda",sep='')); 
}


# SEIR model
runModel <- function(pars.model,modelName,nrun,intensity){
  output <- array(NA, dim=c(length(seq(1,2002*4+1,by=28)),length(statenames)+1,nrun,length(intensity)));
  dur=matrix(NA, nrow=nrun, ncol=length(intensity))
  
  for( i in 1: length(intensity)){
    
    pars.t <- pars.model;
    pars.t["betaIc1"] <-(1-pF)*pars.t["betaIc1"]+(1- intensity[i])*pF*pars.t["betaIc1"];
    pars.t["betaIc2"] <- (1-pF)*pars.t["betaIc2"]+(1- intensity[i])*pF*pars.t["betaIc2"];
    
    for(r in 1:nrun){
      pars.sto=pars.t
      pars.sto[c("betaIc1","betaIc2", "betaIh1", "betaIh2","betaIccc1","betaIccc2","betaIrh1", "betaIv1", "betaIhwo1", "betaIhw1", "betaIhw2","betaFc","betaFh", "betaFhw")]=
        rlnorm(14,log(pars.sto[c("betaIc1","betaIc2", "betaIh1", "betaIh2","betaIccc1","betaIccc2","betaIrh1", "betaIv1", "betaIhwo1", "betaIhw1", "betaIhw2","betaFc","betaFh", "betaFhw")]),0.1);
            
      Gmodel =gillesp(start=c(
        Sc=9989,Shw=10,Srh=0,Sv=0,Ec=0,Ehw=0,Erh=0,Ev=0,Ecd=0,Ic1=1,Ih1=0,Ihw1=0,Irh1=0,Iv1=0,Iccc1=0,Inccc2=0,Inh2=0,Ic2=0,Ih2=0,Iccc2=0,Fc=0,Fh=0,Rh=0,Rccc=0,R=0,CC=1,CD=0, CP=1),
        times=times,ratefun=ratefun,trans=trans,pars=pars.sto,deltaT=0.1);
      cat(date(), " - ", i, "\n")
      dur[r,i]=sort(Gmodel[Gmodel[,length(statenames)+1]==0,1])[1]   
      output[,,r,i]=Gmodel[seq(1,2002*4+1,by=28),]
    }
  }  
  save(output, dur, file=paste(modelName,"funtra.rda",sep='')); 
}
